# Supplementary material for: Discordance between 'actual' and 'scheduled' check-in times at a heart failure clinic
Source: PLoS One. 2017 Nov 14;12(11):e0187849. doi: 10.1371/journal.pone.0187849 (PMC5685632; doi:10.1371/journal.pone.0187849)
Supplement: S2 File — (CSV) [file pone.0187849.s004.csv]

	punctuality	sex	visit type	total outpatient appointments	order of appointments	visit provider	appointment hour slot	total_apts_strata	calendar year quarter	day of week	temperature_avg	windspeed_mph	precipitation_inch	snowdepth_inch	snowfall_inch	fog	haze
1	10	F	NEW	One	HF OPD appointment first in day	HF MD	7AM-8AM	Appointment at HF OPD alone	2	Tues	74	10.3	0	0	0	no	no
2	-25	F	CON	One	HF OPD appointment first in day	HF MD	1PM-2PM	Appointment at HF OPD alone	2	Thurs	49	8.5	0.28	0	0	yes	no
3	-26	F	CON	One	HF OPD appointment first in day	HF MD	10AM-11AM	Appointment at HF OPD alone	1	Mon	46	12.3	0.01	0	0	no	no
4	-18	M	EST	One	HF OPD appointment first in day	HF MD	2PM-3PM	Appointment at HF OPD alone	3	Mon	76	5.4	0	0	0	no	no
5	87	F	EST	Two	HF OPD appointment subsequent in day	HF APP	8AM-9AM	Multiple appointments including HF OPD	1	Mon	40	5.8	0.61	0	3.3	yes	no
6	7	M	EST	One	HF OPD appointment first in day	HF MD	12PM-1PM	Appointment at HF OPD alone	3	Wed	67	10.7	0	0	0	yes	yes
7	24	F	NEW	One	HF OPD appointment first in day	HF MD	8AM-9AM	Appointment at HF OPD alone	4	Thurs	57	18.6	0	0	0	no	no
8	-13	F	EST	One	HF OPD appointment first in day	HF MD	9AM-10AM	Appointment at HF OPD alone	1	Wed	34	8.1	0	0	0	no	no
9	-41	M	NEW	One	HF OPD appointment first in day	HF MD	10AM-11AM	Appointment at HF OPD alone	1	Thurs	58	17.2	0.48	0	0	yes	no
10	-100	M	EST	One	HF OPD appointment first in day	HF MD	1PM-2PM	Appointment at HF OPD alone	3	Wed	59	6.3	0.05	0	0	no	no
11	-63	F	CON	One	HF OPD appointment first in day	HF MD	2PM-3PM	Appointment at HF OPD alone	4	Fri	45	8.1	0	0	0	no	no
12	5	M	EST	One	HF OPD appointment first in day	HF MD	9AM-10AM	Appointment at HF OPD alone	1	Tues	31	4.9	0.02	0	0.2	yes	yes
13	-40	M	CON	One	HF OPD appointment first in day	HF MD	9AM-10AM	Appointment at HF OPD alone	4	Fri	53	20.6	0	0	0	no	no
14	-6	F	EST	One	HF OPD appointment first in day	HF MD	9AM-10AM	Appointment at HF OPD alone	2	Mon	74	13.2	0	0	0	no	no
15	-19	F	CON	One	HF OPD appointment first in day	HF MD	10AM-11AM	Appointment at HF OPD alone	1	Thurs	51	15.2	0	0	0	no	no
16	19	M	NEW	One	HF OPD appointment first in day	HF MD	9AM-10AM	Appointment at HF OPD alone	2	Mon	50	11.4	0	0	0	no	no
17	-83	M	EST	One	HF OPD appointment first in day	HF MD	10AM-11AM	Appointment at HF OPD alone	1	Tues	17	10.3	0	5.1	0	no	yes
18	3	F	EST	One	HF OPD appointment first in day	HF MD	2PM-3PM	Appointment at HF OPD alone	1	Tues	12	10.3	0.04	7.1	0.4	yes	no
19	-15	F	EST	One	HF OPD appointment first in day	HF MD	9AM-10AM	Appointment at HF OPD alone	1	Tues	31	4.9	0.02	0	0.2	yes	yes
20	-23	M	CON	Two	HF OPD appointment subsequent in day	HF MD	11AM-12PM	Multiple appointments including HF OPD	4	Wed	63	10.3	0	0	0	no	no
21	-14	F	EST	One	HF OPD appointment first in day	HF MD	3PM-5PM	Appointment at HF OPD alone	1	Wed	22	9.6	0.02	3.9	0	yes	yes
22	2	F	EST	One	HF OPD appointment first in day	HF MD	3PM-5PM	Appointment at HF OPD alone	2	Tues	46	6.7	0	0	0	no	no
23	-15	M	EST	One	HF OPD appointment first in day	HF APP	1PM-2PM	Appointment at HF OPD alone	1	Tues	26	13.4	0.16	9.1	0.2	yes	yes
24	-6	M	EST	One	HF OPD appointment first in day	HF MD	8AM-9AM	Appointment at HF OPD alone	4	Fri	53	20.6	0	0	0	no	no
25	-39	M	EST	One	HF OPD appointment first in day	HF MD	2PM-3PM	Appointment at HF OPD alone	1	Tues	45	14.5	0	0	0	yes	yes
26	12	M	EST	One	HF OPD appointment first in day	HF MD	1PM-2PM	Appointment at HF OPD alone	4	Thurs	67	7.4	0	0	0	no	no
27	-34	M	CON	One	HF OPD appointment first in day	HF MD	10AM-11AM	Appointment at HF OPD alone	2	Tues	57	7.4	0	0	0	no	no
28	-12	F	EST	One	HF OPD appointment first in day	HF MD	1PM-2PM	Appointment at HF OPD alone	1	Thurs	34	8.1	0	0	0	no	no
29	-100	M	EST	Two	HF OPD appointment subsequent in day	HF MD	2PM-3PM	Multiple appointments including HF OPD	2	Mon	75	8.1	0.63	0	0	yes	yes
30	8	F	EST	One	HF OPD appointment first in day	HF MD	2PM-3PM	Appointment at HF OPD alone	1	Fri	44	11.4	0.22	0	0	yes	no
31	15	F	EST	One	HF OPD appointment first in day	HF MD	9AM-10AM	Appointment at HF OPD alone	1	Thurs	21	15.7	0.02	3.9	0.5	yes	yes
32	2	F	CON	One	HF OPD appointment first in day	HF MD	1PM-2PM	Appointment at HF OPD alone	4	Thurs	32	11.4	0	0	0	yes	yes
33	-21	F	EST	One	HF OPD appointment first in day	HF MD	1PM-2PM	Appointment at HF OPD alone	1	Mon	21	15.2	0	3.9	0	yes	yes
34	-54	M	EST	One	HF OPD appointment first in day	HF MD	1PM-2PM	Appointment at HF OPD alone	1	Tues	31	4.9	0.02	0	0.2	yes	yes
35	-33	M	EST	One	HF OPD appointment first in day	HF MD	10AM-11AM	Appointment at HF OPD alone	1	Mon	-1	4.7	0	7.1	0	yes	no
36	-6	M	EST	Two	HF OPD appointment subsequent in day	HF MD	1PM-2PM	Multiple appointments including HF OPD	1	Mon	23	9.4	0	11	0	yes	yes
37	-12	F	CON	One	HF OPD appointment first in day	HF MD	8AM-9AM	Appointment at HF OPD alone	4	Wed	42	6	0.08	0	0	yes	no
38	-33	M	EST	One	HF OPD appointment first in day	HF MD	12PM-1PM	Appointment at HF OPD alone	1	Thurs	26	4.7	0.02	2	0.4	yes	no
39	8	F	EST	One	HF OPD appointment first in day	HF MD	10AM-11AM	Appointment at HF OPD alone	1	Thurs	5	12.8	0.02	7.1	1	yes	no
40	-73	F	EST	One	HF OPD appointment first in day	HF MD	12PM-1PM	Appointment at HF OPD alone	4	Fri	54	6.5	0	0	0	no	no
41	3	M	CON	One	HF OPD appointment first in day	HF MD	8AM-9AM	Appointment at HF OPD alone	2	Thurs	67	6.5	0	0	0	no	no
42	-14	M	NEW	One	HF OPD appointment first in day	HF MD	2PM-3PM	Appointment at HF OPD alone	2	Wed	73	9.4	0	0	0	no	no
43	-40	F	NEW	One	HF OPD appointment first in day	HF MD	11AM-12PM	Appointment at HF OPD alone	3	Wed	78	5.6	0	0	0	no	no
44	-20	M	NEW	One	HF OPD appointment first in day	HF MD	8AM-9AM	Appointment at HF OPD alone	4	Tues	48	9.4	0.11	0	0	yes	no
45	1	F	EST	Two	HF OPD appointment subsequent in day	HF MD	12PM-1PM	Multiple appointments including HF OPD	1	Fri	-2	7.8	0	5.9	0	no	no
46	-11	M	NEW	One	HF OPD appointment first in day	HF MD	1PM-2PM	Appointment at HF OPD alone	1	Wed	19	9.8	0	9.1	0	no	no
47	55	M	NEW	One	HF OPD appointment first in day	HF MD	2PM-3PM	Appointment at HF OPD alone	3	Mon	70	8.7	0	0	0	no	no
48	-37	M	EST	One	HF OPD appointment first in day	HF MD	10AM-11AM	Appointment at HF OPD alone	1	Tues	12	10.3	0.04	7.1	0.4	yes	no
49	-22	M	EST	One	HF OPD appointment first in day	HF MD	1PM-2PM	Appointment at HF OPD alone	3	Thurs	68	10.3	0	0	0	no	no
50	-4	M	CON	One	HF OPD appointment first in day	HF MD	12PM-1PM	Appointment at HF OPD alone	3	Mon	81	9.4	0.37	0	0	yes	no
51	228	F	EST	One	HF OPD appointment first in day	HF APP	11AM-12PM	Appointment at HF OPD alone	3	Thurs	68	10.3	0	0	0	no	no
52	11	M	EST	Three or more	HF OPD appointment subsequent in day	HF MD	2PM-3PM	Multiple appointments including HF OPD	2	Thurs	67	3.1	0.08	0	0	yes	no
53	-3	M	CON	One	HF OPD appointment first in day	HF MD	9AM-10AM	Appointment at HF OPD alone	3	Tues	68	6	0	0	0	no	no
54	-25	M	CON	One	HF OPD appointment first in day	HF MD	11AM-12PM	Appointment at HF OPD alone	2	Mon	51	13.2	0.39	0	0	yes	yes
55	-5	M	EST	Two	HF OPD appointment subsequent in day	HF MD	2PM-3PM	Multiple appointments including HF OPD	3	Wed	67	10.7	0	0	0	yes	yes
56	13	M	EST	One	HF OPD appointment first in day	HF MD	8AM-9AM	Appointment at HF OPD alone	1	Wed	35	11.6	0	7.9	0	yes	no
57	46	M	CON	One	HF OPD appointment first in day	HF MD	9AM-10AM	Appointment at HF OPD alone	4	Tues	75	13.6	0.09	0	0	yes	no
58	-2	M	EST	One	HF OPD appointment first in day	HF MD	12PM-1PM	Appointment at HF OPD alone	3	Fri	69	8.9	0	0	0	no	no
59	10	F	CON	One	HF OPD appointment first in day	HF MD	12PM-1PM	Appointment at HF OPD alone	1	Mon	46	8.5	0.01	0	0	yes	no
60	-39	M	EST	Two	HF OPD appointment subsequent in day	HF MD	2PM-3PM	Multiple appointments including HF OPD	2	Mon	64	7.2	0.03	0	0	no	no
61	12	M	CON	One	HF OPD appointment first in day	HF MD	2PM-3PM	Appointment at HF OPD alone	3	Mon	76	6.7	0.87	0	0	yes	no
62	-14	M	EST	One	HF OPD appointment first in day	HF APP	9AM-10AM	Appointment at HF OPD alone	4	Tues	41	15	0	0	0	no	no
63	-8	M	CON	One	HF OPD appointment first in day	HF MD	1PM-2PM	Appointment at HF OPD alone	1	Fri	16	14.3	0.03	5.9	0.3	no	yes
64	0	M	EST	One	HF OPD appointment first in day	HF MD	10AM-11AM	Appointment at HF OPD alone	1	Tues	12	10.3	0.04	7.1	0.4	yes	no
65	-5	F	NEW	Two	HF OPD appointment subsequent in day	HF MD	12PM-1PM	Multiple appointments including HF OPD	4	Mon	60	5.1	0	0	0	no	no
66	-13	M	EST	Two	HF OPD appointment subsequent in day	HF MD	1PM-2PM	Multiple appointments including HF OPD	1	Fri	15	12.3	0	9.1	0	no	no
67	-23	F	CON	Two	HF OPD appointment subsequent in day	HF MD	2PM-3PM	Multiple appointments including HF OPD	3	Thurs	63	6.5	0.01	0	0	no	no
68	21	M	NEW	Two	HF OPD appointment subsequent in day	HF MD	10AM-11AM	Multiple appointments including HF OPD	4	Wed	45	10.5	0	0	0	no	no
69	17	M	CON	One	HF OPD appointment first in day	HF MD	12PM-1PM	Appointment at HF OPD alone	1	Wed	30	12.1	0	0	0	no	no
70	28	M	EST	One	HF OPD appointment first in day	HF MD	12PM-1PM	Appointment at HF OPD alone	2	Wed	68	6.7	0	0	0	no	no
71	-29	F	CON	One	HF OPD appointment first in day	HF MD	12PM-1PM	Appointment at HF OPD alone	2	Wed	59	4.5	0	0	0	yes	yes
72	-5	M	EST	One	HF OPD appointment first in day	HF MD	11AM-12PM	Appointment at HF OPD alone	1	Wed	34	8.1	0	0	0	no	no
73	-25	F	EST	Two	HF OPD appointment subsequent in day	HF MD	11AM-12PM	Multiple appointments including HF OPD	2	Mon	74	10.1	0.85	0	0	yes	no
74	-9	M	CON	One	HF OPD appointment first in day	HF MD	1PM-2PM	Appointment at HF OPD alone	1	Wed	54	19	0.04	0	0	yes	no
75	-26	M	EST	Two	HF OPD appointment subsequent in day	HF MD	12PM-1PM	Multiple appointments including HF OPD	1	Thurs	11	14.3	0.01	7.9	0.3	yes	no
76	-26	M	CON	One	HF OPD appointment first in day	HF MD	12PM-1PM	Appointment at HF OPD alone	2	Thurs	66	4.9	0	0	0	yes	yes
77	-6	M	CON	One	HF OPD appointment first in day	HF MD	10AM-11AM	Appointment at HF OPD alone	4	Fri	13	10.1	0	3.1	0	no	no
78	-74	M	EST	Three or more	HF OPD appointment subsequent in day	HF MD	3PM-5PM	Multiple appointments including HF OPD	1	Fri	39	6.9	0	0	0	no	no
79	81	M	NEW	One	HF OPD appointment first in day	HF MD	8AM-9AM	Appointment at HF OPD alone	2	Thurs	52	9.6	0.01	0	0	yes	yes
80	10	F	CON	One	HF OPD appointment first in day	HF MD	10AM-11AM	Appointment at HF OPD alone	3	Mon	70	8.7	0	0	0	no	no
81	-39	F	EST	One	HF OPD appointment first in day	HF MD	10AM-11AM	Appointment at HF OPD alone	2	Mon	51	6.7	0.03	0	0	no	no
82	10	F	CON	One	HF OPD appointment first in day	HF MD	2PM-3PM	Appointment at HF OPD alone	4	Tues	57	3.8	0	0	0	no	no
83	-23	M	CON	One	HF OPD appointment first in day	HF MD	1PM-2PM	Appointment at HF OPD alone	3	Wed	78	5.6	0	0	0	no	no
84	16	F	NEW	One	HF OPD appointment first in day	HF MD	7AM-8AM	Appointment at HF OPD alone	2	Thurs	67	3.1	0.08	0	0	yes	no
85	-3	F	EST	Two	HF OPD appointment subsequent in day	HF MD	11AM-12PM	Multiple appointments including HF OPD	3	Wed	70	6.5	0	0	0	no	no
86	-8	M	EST	One	HF OPD appointment first in day	HF MD	11AM-12PM	Appointment at HF OPD alone	1	Fri	12	11	0	7.9	0	no	no
87	-16	F	EST	One	HF OPD appointment first in day	HF MD	10AM-11AM	Appointment at HF OPD alone	2	Tues	50	18.8	0.01	0	0	no	no
88	5	F	EST	One	HF OPD appointment first in day	HF APP	10AM-11AM	Appointment at HF OPD alone	1	Fri	37	4.5	0	0	0	no	no
89	-18	M	CON	One	HF OPD appointment first in day	HF MD	8AM-9AM	Appointment at HF OPD alone	4	Wed	36	7.4	0	0	0	yes	no
90	-49	F	EST	Three or more	HF OPD appointment subsequent in day	HF MD	1PM-2PM	Multiple appointments including HF OPD	4	Wed	56	16.8	0.96	0	0	yes	no
91	7	M	NEW	One	HF OPD appointment first in day	HF MD	1PM-2PM	Appointment at HF OPD alone	1	Mon	23	9.4	0	11	0	yes	yes
92	3	M	EST	One	HF OPD appointment first in day	HF MD	1PM-2PM	Appointment at HF OPD alone	2	Fri	59	5.4	0.13	0	0	yes	yes
93	-7	F	CON	One	HF OPD appointment first in day	HF MD	8AM-9AM	Appointment at HF OPD alone	2	Fri	52	7.2	0	0	0	no	no
94	15	F	EST	Two	HF OPD appointment subsequent in day	HF MD	9AM-10AM	Multiple appointments including HF OPD	4	Thurs	63	6.9	0	0	0	no	no
95	-1	M	EST	One	HF OPD appointment first in day	HF MD	11AM-12PM	Appointment at HF OPD alone	1	Mon	39	5.6	0	5.9	0	no	no
96	8	F	EST	Two	HF OPD appointment subsequent in day	HF MD	11AM-12PM	Multiple appointments including HF OPD	3	Thurs	68	10.3	0	0	0	no	no
97	-13	M	EST	One	HF OPD appointment first in day	HF MD	12PM-1PM	Appointment at HF OPD alone	1	Mon	30	11.4	0.24	5.1	2.7	yes	yes
98	-34	F	CON	One	HF OPD appointment first in day	HF MD	10AM-11AM	Appointment at HF OPD alone	1	Fri	27	6.7	0	2	0	yes	yes
99	9	F	EST	One	HF OPD appointment first in day	HF MD	1PM-2PM	Appointment at HF OPD alone	2	Tues	67	9.8	0	0	0	no	no
100	-4	M	EST	One	HF OPD appointment first in day	HF MD	11AM-12PM	Appointment at HF OPD alone	2	Tues	62	16.6	0	0	0	no	no
101	-13	F	CON	One	HF OPD appointment first in day	HF MD	12PM-1PM	Appointment at HF OPD alone	1	Fri	33	16.1	0	0	0	no	no
102	-7	M	EST	One	HF OPD appointment first in day	HF MD	11AM-12PM	Appointment at HF OPD alone	1	Mon	33	7.6	0	1.2	0	yes	yes
103	-25	F	EST	One	HF OPD appointment first in day	HF MD	1PM-2PM	Appointment at HF OPD alone	2	Wed	69	4.7	0	0	0	no	no
104	13	F	EST	Two	HF OPD appointment subsequent in day	HF MD	2PM-3PM	Multiple appointments including HF OPD	1	Wed	22	9.6	0.02	3.9	0	yes	yes
105	-27	F	EST	One	HF OPD appointment first in day	HF MD	1PM-2PM	Appointment at HF OPD alone	2	Tues	62	16.6	0	0	0	no	no
106	-11	F	NEW	One	HF OPD appointment first in day	HF MD	2PM-3PM	Appointment at HF OPD alone	2	Wed	72	11.4	0.31	0	0	yes	yes
107	-31	M	CON	One	HF OPD appointment first in day	HF MD	2PM-3PM	Appointment at HF OPD alone	4	Tues	46	10.5	0.01	0	0	yes	yes
108	19	F	EST	One	HF OPD appointment first in day	HF MD	8AM-9AM	Appointment at HF OPD alone	1	Thurs	26	4.7	0.02	2	0.4	yes	no
109	-22	F	CON	Three or more	HF OPD appointment subsequent in day	HF MD	10AM-11AM	Multiple appointments including HF OPD	3	Wed	62	6.5	0.26	0	0	yes	no
110	-8	F	NEW	One	HF OPD appointment first in day	HF MD	7AM-8AM	Appointment at HF OPD alone	2	Fri	59	5.4	0.13	0	0	yes	yes
111	10	F	EST	One	HF OPD appointment first in day	HF MD	7AM-8AM	Appointment at HF OPD alone	2	Fri	67	7.6	0	0	0	no	no
112	6	M	NEW	One	HF OPD appointment first in day	HF MD	9AM-10AM	Appointment at HF OPD alone	1	Wed	63	11.4	0.09	0	0	yes	no
113	19	M	CON	Two	HF OPD appointment subsequent in day	HF MD	11AM-12PM	Multiple appointments including HF OPD	3	Tues	79	6	0	0	0	no	no
114	-16	F	CON	One	HF OPD appointment first in day	HF MD	12PM-1PM	Appointment at HF OPD alone	2	Wed	39	9.2	0	0	0	no	no
115	-32	M	CON	One	HF OPD appointment first in day	HF MD	12PM-1PM	Appointment at HF OPD alone	3	Thurs	81	8.5	0	0	0	no	no
116	-62	F	NEW	One	HF OPD appointment first in day	HF MD	10AM-11AM	Appointment at HF OPD alone	1	Tues	41	10.1	0.08	0	0	yes	no
117	29	F	EST	Two	HF OPD appointment subsequent in day	HF MD	1PM-2PM	Multiple appointments including HF OPD	1	Wed	22	9.6	0.02	3.9	0	yes	yes
118	-11	M	EST	One	HF OPD appointment first in day	HF MD	7AM-8AM	Appointment at HF OPD alone	2	Thurs	75	8.5	1.26	0	0	yes	yes
119	4	F	CON	One	HF OPD appointment first in day	HF MD	11AM-12PM	Appointment at HF OPD alone	1	Thurs	11	14.3	0.01	7.9	0.3	yes	no
120	-9	F	NEW	One	HF OPD appointment first in day	HF MD	11AM-12PM	Appointment at HF OPD alone	2	Tues	57	12.1	0	0	0	no	no
121	-31	F	CON	One	HF OPD appointment first in day	HF MD	10AM-11AM	Appointment at HF OPD alone	2	Fri	52	6	0	0	0	no	no
122	-12	F	CON	One	HF OPD appointment first in day	HF MD	12PM-1PM	Appointment at HF OPD alone	2	Thurs	46	12.3	1.03	0	1.9	yes	no
123	-80	M	CON	One	HF OPD appointment first in day	HF MD	11AM-12PM	Appointment at HF OPD alone	4	Mon	45	16.1	0.12	0	0	yes	no
124	-8	F	CON	One	HF OPD appointment first in day	HF MD	11AM-12PM	Appointment at HF OPD alone	1	Thurs	49	10.5	1.08	0	0	yes	no
125	-128	M	EST	One	HF OPD appointment first in day	HF MD	9AM-10AM	Appointment at HF OPD alone	3	Wed	70	6.5	0	0	0	no	no
126	-1	M	EST	One	HF OPD appointment first in day	HF MD	9AM-10AM	Appointment at HF OPD alone	1	Tues	6	14.3	0	9.1	0	no	no
127	-42	F	NEW	One	HF OPD appointment first in day	HF MD	8AM-9AM	Appointment at HF OPD alone	2	Mon	51	6.7	0.03	0	0	no	no
128	-3	M	NEW	One	HF OPD appointment first in day	HF MD	12PM-1PM	Appointment at HF OPD alone	3	Fri	64	6.5	1.02	0	0	yes	no
129	3	F	EST	One	HF OPD appointment first in day	HF MD	1PM-2PM	Appointment at HF OPD alone	1	Fri	39	6.9	0	0	0	no	no
130	-17	F	EST	Two	HF OPD appointment subsequent in day	HF MD	11AM-12PM	Multiple appointments including HF OPD	3	Fri	69	8.9	0	0	0	no	no
131	-17	F	CON	One	HF OPD appointment first in day	HF MD	2PM-3PM	Appointment at HF OPD alone	2	Fri	74	5.8	0	0	0	no	no
132	-58	F	CON	One	HF OPD appointment first in day	HF MD	11AM-12PM	Appointment at HF OPD alone	4	Wed	53	6.9	0.03	0	0	no	no
133	8	M	EST	One	HF OPD appointment first in day	HF MD	12PM-1PM	Appointment at HF OPD alone	4	Mon	36	13.9	0.07	1.2	0	no	no
134	22	M	EST	One	HF OPD appointment first in day	HF MD	7AM-8AM	Appointment at HF OPD alone	2	Wed	40	7.4	0	0	0	no	no
135	1	F	NEW	One	HF OPD appointment first in day	HF MD	12PM-1PM	Appointment at HF OPD alone	4	Mon	52	4.7	0	0	0	no	no
136	22	F	EST	Two	HF OPD appointment subsequent in day	HF MD	9AM-10AM	Multiple appointments including HF OPD	2	Mon	74	9.4	0.78	0	0	yes	no
137	-26	M	CON	One	HF OPD appointment first in day	HF MD	8AM-9AM	Appointment at HF OPD alone	3	Tues	79	6.7	0	0	0	no	no
138	-4	M	EST	One	HF OPD appointment first in day	HF MD	9AM-10AM	Appointment at HF OPD alone	2	Mon	49	11	0	0	0	yes	no
139	-9	F	EST	Two	HF OPD appointment subsequent in day	HF MD	2PM-3PM	Multiple appointments including HF OPD	1	Thurs	37	7.2	0	0	0	no	no
140	10	F	NEW	One	HF OPD appointment first in day	HF MD	9AM-10AM	Appointment at HF OPD alone	2	Mon	49	11	0	0	0	yes	no
141	-4	F	CON	One	HF OPD appointment first in day	HF MD	7AM-8AM	Appointment at HF OPD alone	3	Tues	72	8.7	0.33	0	0	yes	no
142	13	F	EST	Two	HF OPD appointment subsequent in day	HF MD	1PM-2PM	Multiple appointments including HF OPD	1	Thurs	30	15	0.19	1.2	0.8	yes	yes
143	5	M	EST	One	HF OPD appointment first in day	HF MD	2PM-3PM	Appointment at HF OPD alone	1	Tues	12	10.3	0.04	7.1	0.4	yes	no
144	-12	F	EST	Three or more	HF OPD appointment subsequent in day	HF MD	9AM-10AM	Multiple appointments including HF OPD	3	Thurs	67	9.6	0	0	0	no	no
145	-41	M	CON	Two	HF OPD appointment subsequent in day	HF MD	11AM-12PM	Multiple appointments including HF OPD	2	Mon	75	8.1	0.63	0	0	yes	yes
146	21	M	CON	One	HF OPD appointment first in day	HF MD	11AM-12PM	Appointment at HF OPD alone	1	Wed	15	4.7	0.01	1.2	0.1	yes	no
147	35	F	CON	One	HF OPD appointment first in day	HF MD	2PM-3PM	Appointment at HF OPD alone	1	Thurs	17	11	0	7.9	0	no	no
148	-20	F	EST	Three or more	HF OPD appointment subsequent in day	HF MD	2PM-3PM	Multiple appointments including HF OPD	1	Mon	19	15.2	0.03	1.2	0.6	yes	no
149	-57	M	EST	Two	HF OPD appointment subsequent in day	HF MD	11AM-12PM	Multiple appointments including HF OPD	2	Mon	74	9.4	0.78	0	0	yes	no
150	-6	F	CON	One	HF OPD appointment first in day	HF MD	11AM-12PM	Appointment at HF OPD alone	1	Thurs	51	15.2	0	0	0	no	no
151	6	M	EST	One	HF OPD appointment first in day	HF APP	12PM-1PM	Appointment at HF OPD alone	2	Thurs	62	8.1	0.1	0	0	no	no
152	-5	M	CON	One	HF OPD appointment first in day	HF MD	8AM-9AM	Appointment at HF OPD alone	2	Tues	42	8.7	0	0	0	no	no
153	30	M	CON	One	HF OPD appointment first in day	HF MD	8AM-9AM	Appointment at HF OPD alone	2	Thurs	68	8.7	0.56	0	0	yes	no
154	19	M	EST	One	HF OPD appointment first in day	HF MD	11AM-12PM	Appointment at HF OPD alone	3	Thurs	67	8.7	0	0	0	no	no
155	19	M	CON	One	HF OPD appointment first in day	HF MD	2PM-3PM	Appointment at HF OPD alone	2	Fri	73	10.7	0	0	0	no	no
156	-235	M	EST	One	HF OPD appointment first in day	HF MD	11AM-12PM	Appointment at HF OPD alone	1	Wed	16	5.8	0	1.2	0	yes	yes
157	27	F	EST	One	HF OPD appointment first in day	HF MD	9AM-10AM	Appointment at HF OPD alone	2	Thurs	67	3.1	0.08	0	0	yes	no
158	-5	M	NEW	One	HF OPD appointment first in day	HF MD	8AM-9AM	Appointment at HF OPD alone	3	Wed	77	6.9	0	0	0	no	no
159	-39	M	EST	One	HF OPD appointment first in day	HF MD	10AM-11AM	Appointment at HF OPD alone	3	Fri	72	11	0.03	0	0	no	no
160	-16	M	NEW	One	HF OPD appointment first in day	HF MD	9AM-10AM	Appointment at HF OPD alone	1	Fri	44	11.4	0.22	0	0	yes	no
161	-20	F	EST	One	HF OPD appointment first in day	HF MD	10AM-11AM	Appointment at HF OPD alone	2	Mon	74	13.2	0	0	0	no	no
162	-5	F	EST	One	HF OPD appointment first in day	HF MD	8AM-9AM	Appointment at HF OPD alone	1	Wed	29	6.9	0.01	5.1	0.1	yes	yes
163	12	M	CON	One	HF OPD appointment first in day	HF MD	11AM-12PM	Appointment at HF OPD alone	4	Wed	34	6.7	0.08	0	0	no	no
164	-12	F	EST	One	HF OPD appointment first in day	HF MD	3PM-5PM	Appointment at HF OPD alone	2	Fri	73	9.2	0	0	0	no	no
165	-6	M	EST	One	HF OPD appointment first in day	HF MD	1PM-2PM	Appointment at HF OPD alone	1	Thurs	11	14.3	0.01	7.9	0.3	yes	no
166	-11	F	NEW	One	HF OPD appointment first in day	HF MD	7AM-8AM	Appointment at HF OPD alone	4	Fri	52	9.8	0	0	0	no	no
167	3	M	CON	One	HF OPD appointment first in day	HF MD	10AM-11AM	Appointment at HF OPD alone	1	Thurs	51	15.2	0	0	0	no	no
168	4	F	NEW	One	HF OPD appointment first in day	HF MD	12PM-1PM	Appointment at HF OPD alone	3	Tues	63	5.4	0	0	0	no	no
169	-22	F	EST	One	HF OPD appointment first in day	HF MD	8AM-9AM	Appointment at HF OPD alone	1	Fri	44	11.4	0.22	0	0	yes	no
170	-20	F	EST	One	HF OPD appointment first in day	HF MD	7AM-8AM	Appointment at HF OPD alone	2	Wed	73	12.3	0.57	0	0	yes	no
171	-120	M	EST	Three or more	HF OPD appointment subsequent in day	HF MD	11AM-12PM	Multiple appointments including HF OPD	2	Wed	44	15	0.03	0	0	no	no
172	-6	M	EST	One	HF OPD appointment first in day	HF APP	10AM-11AM	Appointment at HF OPD alone	1	Fri	44	13.4	0.12	0	0	no	no
173	-72	F	CON	One	HF OPD appointment first in day	HF MD	9AM-10AM	Appointment at HF OPD alone	2	Mon	68	10.5	0.04	0	0	no	no
174	-7	M	EST	One	HF OPD appointment first in day	HF MD	1PM-2PM	Appointment at HF OPD alone	4	Thurs	46	13.4	0	0	0	no	no
175	34	F	EST	One	HF OPD appointment first in day	HF MD	2PM-3PM	Appointment at HF OPD alone	1	Thurs	5	12.8	0.02	7.1	1	yes	no
176	-35	M	EST	Three or more	HF OPD appointment subsequent in day	HF MD	2PM-3PM	Multiple appointments including HF OPD	4	Thurs	52	11.4	0.27	0	0	yes	no
177	15	M	EST	Three or more	HF OPD appointment subsequent in day	HF MD	3PM-5PM	Multiple appointments including HF OPD	2	Fri	59	5.4	0.13	0	0	yes	yes
178	15	F	EST	One	HF OPD appointment first in day	HF MD	9AM-10AM	Appointment at HF OPD alone	3	Fri	76	4.9	0	0	0	yes	yes
179	-52	F	CON	One	HF OPD appointment first in day	HF MD	7AM-8AM	Appointment at HF OPD alone	2	Mon	50	11.4	0	0	0	no	no
180	-32	F	NEW	One	HF OPD appointment first in day	HF MD	2PM-3PM	Appointment at HF OPD alone	4	Fri	36	9.2	0	0	0	yes	yes
181	-11	F	CON	One	HF OPD appointment first in day	HF MD	10AM-11AM	Appointment at HF OPD alone	4	Tues	35	4.9	0	0	0	no	no
182	11	F	EST	Two	HF OPD appointment subsequent in day	HF MD	9AM-10AM	Multiple appointments including HF OPD	1	Fri	44	11.4	0.22	0	0	yes	no
183	-66	F	NEW	Three or more	HF OPD appointment subsequent in day	HF MD	11AM-12PM	Multiple appointments including HF OPD	1	Wed	19	9.8	0	9.1	0	no	no
184	23	M	EST	Two	HF OPD appointment subsequent in day	HF MD	10AM-11AM	Multiple appointments including HF OPD	2	Fri	53	6.3	0.3	0	0	yes	yes
185	-24	F	CON	One	HF OPD appointment first in day	HF MD	12PM-1PM	Appointment at HF OPD alone	4	Fri	63	12.5	0	0	0	no	no
186	44	F	EST	One	HF OPD appointment first in day	HF APP	8AM-9AM	Appointment at HF OPD alone	3	Thurs	63	6.5	0.01	0	0	no	no
187	16	F	EST	One	HF OPD appointment first in day	HF MD	8AM-9AM	Appointment at HF OPD alone	1	Mon	23	9.4	0	11	0	yes	yes
188	-15	F	EST	Two	HF OPD appointment subsequent in day	HF MD	12PM-1PM	Multiple appointments including HF OPD	2	Wed	72	11.4	0.31	0	0	yes	yes
189	-2	M	EST	One	HF OPD appointment first in day	HF APP	1PM-2PM	Appointment at HF OPD alone	2	Tues	67	7.2	0.16	0	0	yes	no
190	11	F	CON	One	HF OPD appointment first in day	HF MD	11AM-12PM	Appointment at HF OPD alone	1	Fri	29	7.2	0	0	0	no	no
191	-8	F	CON	One	HF OPD appointment first in day	HF MD	1PM-2PM	Appointment at HF OPD alone	1	Wed	12	13.2	0.03	2	0.8	no	no
192	-6	F	EST	One	HF OPD appointment first in day	HF MD	8AM-9AM	Appointment at HF OPD alone	1	Thurs	37	7.2	0	0	0	no	no
193	26	F	EST	Two	HF OPD appointment subsequent in day	HF MD	10AM-11AM	Multiple appointments including HF OPD	3	Fri	74	10.5	0.49	0	0	yes	no
194	59	F	NEW	Two	HF OPD appointment subsequent in day	HF MD	2PM-3PM	Multiple appointments including HF OPD	3	Mon	76	8.9	0	0	0	no	no
195	12	M	CON	One	HF OPD appointment first in day	HF MD	7AM-8AM	Appointment at HF OPD alone	2	Wed	69	4.7	0	0	0	no	no
196	-4	M	CON	One	HF OPD appointment first in day	HF MD	9AM-10AM	Appointment at HF OPD alone	1	Fri	15	19.9	0.06	3.1	1.6	no	yes
197	24	M	NEW	One	HF OPD appointment first in day	HF MD	8AM-9AM	Appointment at HF OPD alone	1	Tues	45	14.5	0	0	0	yes	yes
198	-3	F	NEW	One	HF OPD appointment first in day	HF MD	7AM-8AM	Appointment at HF OPD alone	3	Fri	70	8.5	0	0	0	no	no
199	-13	M	EST	Two	HF OPD appointment subsequent in day	HF MD	1PM-2PM	Multiple appointments including HF OPD	1	Tues	12	10.3	0.04	7.1	0.4	yes	no
200	12	F	EST	One	HF OPD appointment first in day	HF MD	8AM-9AM	Appointment at HF OPD alone	2	Mon	75	8.1	0.63	0	0	yes	yes
201	-36	F	EST	One	HF OPD appointment first in day	HF MD	2PM-3PM	Appointment at HF OPD alone	2	Tues	76	11.2	0.98	0	0	yes	no
202	12	M	EST	Two	HF OPD appointment subsequent in day	HF MD	10AM-11AM	Multiple appointments including HF OPD	1	Mon	19	15.2	0.03	1.2	0.6	yes	no
203	-4	M	NEW	One	HF OPD appointment first in day	HF MD	10AM-11AM	Appointment at HF OPD alone	2	Wed	53	7.2	0.18	0	0	yes	no
204	18	M	CON	One	HF OPD appointment first in day	HF MD	7AM-8AM	Appointment at HF OPD alone	2	Thurs	76	11.2	0	0	0	no	no
205	-12	F	EST	Two	HF OPD appointment subsequent in day	HF MD	12PM-1PM	Multiple appointments including HF OPD	4	Thurs	41	16.3	0	0	0	no	no
206	-8	M	CON	One	HF OPD appointment first in day	HF MD	12PM-1PM	Appointment at HF OPD alone	3	Tues	79	7.2	0	0	0	no	no
207	-37	M	EST	Three or more	HF OPD appointment subsequent in day	HF MD	11AM-12PM	Multiple appointments including HF OPD	1	Wed	35	11.6	0	7.9	0	yes	no
208	18	M	NEW	One	HF OPD appointment first in day	HF MD	10AM-11AM	Appointment at HF OPD alone	1	Thurs	17	4.7	0	1.2	0	yes	no
209	-37	F	EST	One	HF OPD appointment first in day	HF MD	11AM-12PM	Appointment at HF OPD alone	1	Tues	26	13.4	0.16	9.1	0.2	yes	yes
210	-26	M	CON	One	HF OPD appointment first in day	HF MD	9AM-10AM	Appointment at HF OPD alone	4	Fri	51	17	0.01	0	0	no	no
211	39	M	EST	Two	HF OPD appointment subsequent in day	HF MD	11AM-12PM	Multiple appointments including HF OPD	4	Wed	64	4.9	0	0	0	no	no
212	-4	F	NEW	One	HF OPD appointment first in day	HF MD	2PM-3PM	Appointment at HF OPD alone	4	Thurs	46	12.8	0	0	0	yes	yes
213	-11	F	EST	One	HF OPD appointment first in day	HF MD	2PM-3PM	Appointment at HF OPD alone	1	Thurs	26	4.7	0.02	2	0.4	yes	no
214	3	F	CON	One	HF OPD appointment first in day	HF MD	7AM-8AM	Appointment at HF OPD alone	1	Fri	31	5.8	0.07	3.1	0.9	yes	no
215	-3	M	EST	One	HF OPD appointment first in day	HF MD	11AM-12PM	Appointment at HF OPD alone	4	Fri	33	14.8	0	0	0	no	no
216	10	M	CON	One	HF OPD appointment first in day	HF MD	7AM-8AM	Appointment at HF OPD alone	2	Tues	72	9.6	0.45	0	0	yes	no
217	-11	F	EST	One	HF OPD appointment first in day	HF MD	9AM-10AM	Appointment at HF OPD alone	1	Tues	12	10.3	0.04	7.1	0.4	yes	no
218	-22	M	CON	One	HF OPD appointment first in day	HF MD	10AM-11AM	Appointment at HF OPD alone	3	Fri	75	10.3	0	0	0	no	no
219	-13	M	EST	One	HF OPD appointment first in day	HF MD	12PM-1PM	Appointment at HF OPD alone	1	Fri	30	13.6	0.02	0	0.3	yes	yes
220	-8	F	CON	Two	HF OPD appointment subsequent in day	HF MD	12PM-1PM	Multiple appointments including HF OPD	4	Tues	75	13.6	0.09	0	0	yes	no
221	-2	F	EST	One	HF OPD appointment first in day	HF MD	2PM-3PM	Appointment at HF OPD alone	4	Tues	61	14.5	0	0	0	no	no
222	63	M	EST	One	HF OPD appointment first in day	HF APP	9AM-10AM	Appointment at HF OPD alone	2	Wed	73	7.4	0.02	0	0	no	no
223	-47	F	EST	One	HF OPD appointment first in day	HF MD	10AM-11AM	Appointment at HF OPD alone	1	Tues	26	13.4	0.16	9.1	0.2	yes	yes
224	23	M	CON	One	HF OPD appointment first in day	HF MD	10AM-11AM	Appointment at HF OPD alone	1	Thurs	21	15.7	0.02	3.9	0.5	yes	yes
225	-43	F	EST	One	HF OPD appointment first in day	HF MD	12PM-1PM	Appointment at HF OPD alone	1	Thurs	30	15	0.19	1.2	0.8	yes	yes
226	13	M	CON	One	HF OPD appointment first in day	HF MD	10AM-11AM	Appointment at HF OPD alone	4	Thurs	62	9.2	0.23	0	0	yes	no
227	-5	F	EST	One	HF OPD appointment first in day	HF MD	1PM-2PM	Appointment at HF OPD alone	1	Wed	34	8.1	0	0	0	no	no
228	-32	M	EST	One	HF OPD appointment first in day	HF APP	2PM-3PM	Appointment at HF OPD alone	2	Tues	75	11.6	0.08	0	0	yes	no
229	-22	M	EST	Two	HF OPD appointment subsequent in day	HF MD	11AM-12PM	Multiple appointments including HF OPD	2	Wed	68	6.7	0	0	0	no	no
230	-26	F	CON	One	HF OPD appointment first in day	HF MD	7AM-8AM	Appointment at HF OPD alone	1	Thurs	26	4.7	0.02	2	0.4	yes	no
231	-11	F	CON	One	HF OPD appointment first in day	HF MD	10AM-11AM	Appointment at HF OPD alone	1	Thurs	41	17.4	0.2	0	0.4	yes	no
232	-56	F	CON	One	HF OPD appointment first in day	HF MD	9AM-10AM	Appointment at HF OPD alone	2	Wed	41	15.7	0.24	0	0	yes	no
233	85	M	EST	Two	HF OPD appointment subsequent in day	HF MD	10AM-11AM	Multiple appointments including HF OPD	1	Tues	19	8.5	0	3.9	0	yes	no
234	0	F	EST	One	HF OPD appointment first in day	HF MD	2PM-3PM	Appointment at HF OPD alone	1	Tues	49	13.4	0.53	0	0	yes	no
235	170	M	NEW	Two	HF OPD appointment subsequent in day	HF MD	11AM-12PM	Multiple appointments including HF OPD	3	Thurs	76	10.1	0	0	0	no	no
236	86	M	CON	Three or more	HF OPD appointment subsequent in day	HF MD	9AM-10AM	Multiple appointments including HF OPD	1	Wed	30	11.2	0.35	7.9	4.4	yes	yes
237	-7	F	EST	One	HF OPD appointment first in day	HF APP	10AM-11AM	Appointment at HF OPD alone	1	Tues	48	6.9	0.79	0	0	yes	no
238	-25	F	EST	One	HF OPD appointment first in day	HF MD	12PM-1PM	Appointment at HF OPD alone	1	Tues	41	10.1	0.08	0	0	yes	no
239	-55	M	EST	Three or more	HF OPD appointment subsequent in day	HF MD	10AM-11AM	Multiple appointments including HF OPD	1	Tues	41	10.1	0.08	0	0	yes	no
240	-31	M	EST	One	HF OPD appointment first in day	HF MD	10AM-11AM	Appointment at HF OPD alone	1	Fri	37	4.5	0	0	0	no	no
241	-9	F	EST	One	HF OPD appointment first in day	HF MD	9AM-10AM	Appointment at HF OPD alone	2	Tues	46	6.7	0	0	0	no	no
242	-10	M	EST	One	HF OPD appointment first in day	HF MD	1PM-2PM	Appointment at HF OPD alone	3	Thurs	79	7.6	0	0	0	no	no
243	-51	F	CON	One	HF OPD appointment first in day	HF MD	11AM-12PM	Appointment at HF OPD alone	3	Wed	77	6.9	0	0	0	no	no
244	-3	M	CON	One	HF OPD appointment first in day	HF MD	11AM-12PM	Appointment at HF OPD alone	2	Mon	74	10.5	0	0	0	no	no
245	-19	M	EST	One	HF OPD appointment first in day	HF MD	10AM-11AM	Appointment at HF OPD alone	1	Mon	49	10.1	0	0	0	no	no
246	-159	M	EST	Two	HF OPD appointment subsequent in day	HF MD	1PM-2PM	Multiple appointments including HF OPD	1	Tues	12	10.5	0.04	1.2	1.2	yes	no
247	-4	F	EST	One	HF OPD appointment first in day	HF MD	1PM-2PM	Appointment at HF OPD alone	1	Wed	35	11.6	0	7.9	0	yes	no
248	-9	M	NEW	One	HF OPD appointment first in day	HF MD	12PM-1PM	Appointment at HF OPD alone	2	Thurs	69	5.8	0	0	0	no	no
249	-15	F	NEW	One	HF OPD appointment first in day	HF MD	2PM-3PM	Appointment at HF OPD alone	3	Thurs	78	6.9	0.26	0	0	no	no
250	-7	M	CON	One	HF OPD appointment first in day	HF MD	3PM-5PM	Appointment at HF OPD alone	3	Mon	83	9.6	0	0	0	no	no
251	-28	F	EST	Three or more	HF OPD appointment subsequent in day	HF MD	2PM-3PM	Multiple appointments including HF OPD	1	Mon	30	11.4	0.24	5.1	2.7	yes	yes
252	77	M	EST	Three or more	HF OPD appointment subsequent in day	HF MD	12PM-1PM	Multiple appointments including HF OPD	1	Wed	34	8.1	0	0	0	no	no
253	-13	F	EST	Two	HF OPD appointment subsequent in day	HF MD	9AM-10AM	Multiple appointments including HF OPD	2	Wed	46	5.8	0	0	0	yes	yes
254	-33	M	EST	Two	HF OPD appointment subsequent in day	HF MD	11AM-12PM	Multiple appointments including HF OPD	2	Wed	72	11.4	0.31	0	0	yes	yes
255	0	M	EST	One	HF OPD appointment first in day	HF MD	8AM-9AM	Appointment at HF OPD alone	3	Fri	64	4.5	0	0	0	no	no
256	-18	F	NEW	One	HF OPD appointment first in day	HF MD	12PM-1PM	Appointment at HF OPD alone	3	Wed	77	8.5	0	0	0	no	no
257	-8	M	CON	One	HF OPD appointment first in day	HF MD	10AM-11AM	Appointment at HF OPD alone	1	Wed	41	5.6	0.01	2	0	yes	yes
258	-81	M	CON	Three or more	HF OPD appointment subsequent in day	HF MD	9AM-10AM	Multiple appointments including HF OPD	2	Thurs	68	6.9	0	0	0	yes	no
259	-13	F	EST	One	HF OPD appointment first in day	HF MD	8AM-9AM	Appointment at HF OPD alone	4	Fri	33	14.8	0	0	0	no	no
260	-6	F	CON	One	HF OPD appointment first in day	HF MD	7AM-8AM	Appointment at HF OPD alone	1	Thurs	58	8.3	0.75	0	0	yes	no
261	-26	F	CON	One	HF OPD appointment first in day	HF MD	1PM-2PM	Appointment at HF OPD alone	1	Wed	36	10.3	1.2	0	0	yes	no
262	-41	F	EST	One	HF OPD appointment first in day	HF MD	12PM-1PM	Appointment at HF OPD alone	3	Wed	80	5.4	0.14	0	0	yes	no
263	4	F	EST	One	HF OPD appointment first in day	HF MD	10AM-11AM	Appointment at HF OPD alone	1	Tues	38	5.6	0.02	3.1	0	yes	yes
264	8	M	CON	One	HF OPD appointment first in day	HF MD	8AM-9AM	Appointment at HF OPD alone	3	Tues	71	5.4	0	0	0	no	no
265	-148	M	CON	Three or more	HF OPD appointment subsequent in day	HF MD	12PM-1PM	Multiple appointments including HF OPD	1	Tues	22	19	0.17	2	2.7	yes	yes
266	0	F	EST	One	HF OPD appointment first in day	HF MD	11AM-12PM	Appointment at HF OPD alone	1	Wed	35	11.6	0	7.9	0	yes	no
267	-10	M	NEW	One	HF OPD appointment first in day	HF MD	10AM-11AM	Appointment at HF OPD alone	1	Tues	39	9.2	0.17	0	0	yes	no
268	-12	F	EST	One	HF OPD appointment first in day	HF MD	2PM-3PM	Appointment at HF OPD alone	1	Wed	41	5.6	0.01	2	0	yes	yes
269	25	M	EST	One	HF OPD appointment first in day	HF MD	8AM-9AM	Appointment at HF OPD alone	2	Tues	61	3.8	0.04	0	0	yes	yes
270	-108	F	EST	Two	HF OPD appointment subsequent in day	HF MD	1PM-2PM	Multiple appointments including HF OPD	1	Tues	17	10.3	0	5.1	0	no	yes
271	-2	M	EST	One	HF OPD appointment first in day	HF MD	7AM-8AM	Appointment at HF OPD alone	2	Fri	52	7.2	0	0	0	no	no
272	5	M	EST	One	HF OPD appointment first in day	HF MD	9AM-10AM	Appointment at HF OPD alone	1	Fri	-2	7.8	0	5.9	0	no	no
273	-34	M	EST	One	HF OPD appointment first in day	HF MD	11AM-12PM	Appointment at HF OPD alone	2	Fri	60	7.2	0.15	0	0	yes	no
274	78	M	CON	Three or more	HF OPD appointment subsequent in day	HF MD	12PM-1PM	Multiple appointments including HF OPD	4	Tues	65	7.8	0	0	0	yes	yes
275	-22	F	CON	One	HF OPD appointment first in day	HF MD	9AM-10AM	Appointment at HF OPD alone	3	Fri	77	6.5	0	0	0	no	no
276	6	F	EST	One	HF OPD appointment first in day	HF MD	8AM-9AM	Appointment at HF OPD alone	1	Mon	-1	4.7	0	7.1	0	yes	no
277	0	F	EST	One	HF OPD appointment first in day	HF MD	8AM-9AM	Appointment at HF OPD alone	4	Tues	60	2.9	0	0	0	no	no
278	-12	F	EST	One	HF OPD appointment first in day	HF MD	12PM-1PM	Appointment at HF OPD alone	3	Mon	76	5.4	0	0	0	no	no
279	-29	F	EST	One	HF OPD appointment first in day	HF MD	9AM-10AM	Appointment at HF OPD alone	3	Wed	67	10.7	0	0	0	yes	yes
280	-51	M	CON	One	HF OPD appointment first in day	HF MD	11AM-12PM	Appointment at HF OPD alone	1	Mon	21	13	0.04	7.1	0.9	yes	yes
281	-21	F	CON	One	HF OPD appointment first in day	HF MD	10AM-11AM	Appointment at HF OPD alone	3	Fri	73	4.9	0	0	0	no	no
282	16	F	EST	One	HF OPD appointment first in day	HF MD	11AM-12PM	Appointment at HF OPD alone	2	Fri	59	5.4	0.13	0	0	yes	yes
283	-2	M	EST	One	HF OPD appointment first in day	HF MD	8AM-9AM	Appointment at HF OPD alone	1	Mon	23	9.4	0	11	0	yes	yes
284	-18	M	EST	One	HF OPD appointment first in day	HF MD	3PM-5PM	Appointment at HF OPD alone	1	Wed	30	11.2	0.35	7.9	4.4	yes	yes
285	-6	M	EST	One	HF OPD appointment first in day	HF MD	1PM-2PM	Appointment at HF OPD alone	1	Wed	23	15	0.22	3.9	3.8	yes	yes
286	-37	M	EST	One	HF OPD appointment first in day	HF MD	12PM-1PM	Appointment at HF OPD alone	2	Wed	61	7.6	0	0	0	no	no
287	-69	M	CON	One	HF OPD appointment first in day	HF MD	9AM-10AM	Appointment at HF OPD alone	1	Wed	26	6.7	0	0	0	no	no
288	9	M	EST	One	HF OPD appointment first in day	HF MD	2PM-3PM	Appointment at HF OPD alone	1	Wed	34	8.1	0	0	0	no	no
289	-21	F	EST	One	HF OPD appointment first in day	HF MD	9AM-10AM	Appointment at HF OPD alone	1	Fri	34	7.4	0.24	0	0	yes	no
290	-1	F	EST	Two	HF OPD appointment subsequent in day	HF MD	11AM-12PM	Multiple appointments including HF OPD	3	Tues	72	8.7	0.33	0	0	yes	no
291	-52	M	EST	One	HF OPD appointment first in day	HF MD	8AM-9AM	Appointment at HF OPD alone	2	Mon	74	10.5	0	0	0	no	no
292	26	M	EST	One	HF OPD appointment first in day	HF APP	3PM-5PM	Appointment at HF OPD alone	1	Thurs	26	4.7	0.02	2	0.4	yes	no
293	-45	M	EST	Three or more	HF OPD appointment subsequent in day	HF MD	10AM-11AM	Multiple appointments including HF OPD	2	Wed	46	5.8	0	0	0	yes	yes
294	-8	M	EST	One	HF OPD appointment first in day	HF MD	12PM-1PM	Appointment at HF OPD alone	2	Mon	75	8.1	0.63	0	0	yes	yes
295	-24	M	EST	One	HF OPD appointment first in day	HF MD	11AM-12PM	Appointment at HF OPD alone	2	Wed	72	11.4	0.31	0	0	yes	yes
296	-9	M	CON	One	HF OPD appointment first in day	HF MD	9AM-10AM	Appointment at HF OPD alone	4	Tues	55	5.1	0	0	0	no	no
297	-6	M	EST	One	HF OPD appointment first in day	HF MD	2PM-3PM	Appointment at HF OPD alone	2	Fri	38	7.8	0	0	0	no	no
298	-16	F	EST	One	HF OPD appointment first in day	HF MD	2PM-3PM	Appointment at HF OPD alone	1	Mon	-1	4.7	0	7.1	0	yes	no
299	-5	M	CON	One	HF OPD appointment first in day	HF MD	10AM-11AM	Appointment at HF OPD alone	4	Fri	36	9.2	0	0	0	yes	yes
300	-33	F	EST	One	HF OPD appointment first in day	HF MD	9AM-10AM	Appointment at HF OPD alone	4	Fri	48	9.8	0.11	0	0	no	no
301	-27	M	EST	One	HF OPD appointment first in day	HF MD	8AM-9AM	Appointment at HF OPD alone	2	Mon	50	11.4	0	0	0	no	no
302	-7	F	NEW	One	HF OPD appointment first in day	HF MD	7AM-8AM	Appointment at HF OPD alone	3	Fri	76	4.9	0	0	0	yes	yes
303	1	F	NEW	One	HF OPD appointment first in day	HF MD	8AM-9AM	Appointment at HF OPD alone	3	Tues	71	10.5	0.19	0	0	yes	no
304	-25	M	EST	One	HF OPD appointment first in day	HF APP	12PM-1PM	Appointment at HF OPD alone	3	Tues	71	10.5	0.19	0	0	yes	no
305	-34	M	EST	One	HF OPD appointment first in day	HF MD	8AM-9AM	Appointment at HF OPD alone	1	Tues	5	8.1	0.01	7.1	0.1	no	no
306	-6	M	EST	One	HF OPD appointment first in day	HF MD	3PM-5PM	Appointment at HF OPD alone	2	Mon	42	10.7	0.06	0	0	yes	no
307	-27	M	CON	One	HF OPD appointment first in day	HF MD	1PM-2PM	Appointment at HF OPD alone	1	Thurs	27	11	0	2	0	no	no
308	-15	M	EST	Two	HF OPD appointment subsequent in day	HF MD	11AM-12PM	Multiple appointments including HF OPD	4	Mon	29	9.4	0	0	0	no	no
309	-20	F	EST	One	HF OPD appointment first in day	HF MD	11AM-12PM	Appointment at HF OPD alone	1	Tues	17	10.3	0	5.1	0	no	yes
310	3	F	EST	One	HF OPD appointment first in day	HF MD	9AM-10AM	Appointment at HF OPD alone	3	Fri	64	6.5	1.02	0	0	yes	no
311	-19	M	CON	One	HF OPD appointment first in day	HF MD	1PM-2PM	Appointment at HF OPD alone	4	Thurs	64	8.3	0	0	0	no	no
312	176	F	NEW	One	HF OPD appointment first in day	HF MD	2PM-3PM	Appointment at HF OPD alone	3	Tues	74	3.8	0	0	0	no	no
313	-27	F	EST	One	HF OPD appointment first in day	HF MD	3PM-5PM	Appointment at HF OPD alone	2	Wed	55	7.6	0	0	0	no	no
314	16	F	NEW	One	HF OPD appointment first in day	HF MD	12PM-1PM	Appointment at HF OPD alone	3	Wed	78	5.6	0	0	0	no	no
315	0	M	EST	One	HF OPD appointment first in day	HF MD	12PM-1PM	Appointment at HF OPD alone	1	Wed	16	5.8	0	1.2	0	yes	yes
316	19	F	EST	One	HF OPD appointment first in day	HF MD	9AM-10AM	Appointment at HF OPD alone	1	Tues	12	10.5	0.04	1.2	1.2	yes	no
317	-23	F	EST	One	HF OPD appointment first in day	HF MD	12PM-1PM	Appointment at HF OPD alone	2	Tues	61	3.8	0.04	0	0	yes	yes
318	11	M	CON	One	HF OPD appointment first in day	HF MD	1PM-2PM	Appointment at HF OPD alone	2	Mon	74	10.1	0.85	0	0	yes	no
319	22	F	NEW	One	HF OPD appointment first in day	HF MD	2PM-3PM	Appointment at HF OPD alone	3	Tues	75	11	0.77	0	0	yes	no
320	1	M	CON	One	HF OPD appointment first in day	HF MD	10AM-11AM	Appointment at HF OPD alone	2	Wed	50	9.4	0.01	0	0	no	no
321	-89	M	CON	Three or more	HF OPD appointment subsequent in day	HF MD	12PM-1PM	Multiple appointments including HF OPD	1	Tues	19	9.4	0.02	1.2	0.3	no	no
322	1	F	EST	One	HF OPD appointment first in day	HF APP	2PM-3PM	Appointment at HF OPD alone	2	Tues	74	10.3	0	0	0	no	no
323	-34	M	CON	Three or more	HF OPD appointment subsequent in day	HF MD	1PM-2PM	Multiple appointments including HF OPD	1	Wed	45	11.9	0.04	0	0	no	no
324	2	F	EST	Three or more	HF OPD appointment subsequent in day	HF MD	10AM-11AM	Multiple appointments including HF OPD	1	Tues	45	14.5	0	0	0	yes	yes
325	-31	M	CON	One	HF OPD appointment first in day	HF MD	11AM-12PM	Appointment at HF OPD alone	1	Tues	41	17.4	0.01	0	0	no	no
326	-73	M	CON	One	HF OPD appointment first in day	HF MD	8AM-9AM	Appointment at HF OPD alone	4	Mon	46	7.6	0	0	0	no	no
327	-12	M	EST	One	HF OPD appointment first in day	HF MD	9AM-10AM	Appointment at HF OPD alone	1	Fri	7	8.7	0	3.9	0	no	no
328	13	M	EST	One	HF OPD appointment first in day	HF MD	11AM-12PM	Appointment at HF OPD alone	1	Tues	12	10.3	0.04	7.1	0.4	yes	no
329	-2	M	EST	One	HF OPD appointment first in day	HF MD	11AM-12PM	Appointment at HF OPD alone	1	Fri	28	11.6	0	5.1	0	no	yes
330	9	M	EST	Two	HF OPD appointment subsequent in day	HF MD	2PM-3PM	Multiple appointments including HF OPD	1	Mon	19	15.2	0.03	1.2	0.6	yes	no
331	21	F	EST	One	HF OPD appointment first in day	HF MD	1PM-2PM	Appointment at HF OPD alone	1	Wed	29	6.9	0.01	5.1	0.1	yes	yes
332	-11	F	CON	One	HF OPD appointment first in day	HF MD	11AM-12PM	Appointment at HF OPD alone	4	Thurs	62	9.2	0.23	0	0	yes	no
333	-3	F	CON	One	HF OPD appointment first in day	HF MD	2PM-3PM	Appointment at HF OPD alone	2	Wed	61	14.3	0.02	0	0	no	no
334	-16	M	NEW	One	HF OPD appointment first in day	HF MD	12PM-1PM	Appointment at HF OPD alone	4	Wed	53	6.9	0.03	0	0	no	no
335	-27	M	EST	Three or more	HF OPD appointment subsequent in day	HF MD	9AM-10AM	Multiple appointments including HF OPD	2	Fri	59	6	0.01	0	0	no	no
336	11	M	EST	One	HF OPD appointment first in day	HF MD	12PM-1PM	Appointment at HF OPD alone	1	Tues	38	5.6	0.02	3.1	0	yes	yes
337	-77	M	EST	Two	HF OPD appointment subsequent in day	HF MD	1PM-2PM	Multiple appointments including HF OPD	2	Thurs	67	3.1	0.08	0	0	yes	no
338	-41	M	CON	One	HF OPD appointment first in day	HF MD	7AM-8AM	Appointment at HF OPD alone	1	Tues	41	10.1	0.08	0	0	yes	no
339	-6	F	EST	One	HF OPD appointment first in day	HF MD	1PM-2PM	Appointment at HF OPD alone	3	Wed	75	9.8	0.16	0	0	yes	no
340	46	M	EST	One	HF OPD appointment first in day	HF MD	1PM-2PM	Appointment at HF OPD alone	1	Mon	30	11.4	0.24	5.1	2.7	yes	yes
341	4	M	NEW	One	HF OPD appointment first in day	HF MD	8AM-9AM	Appointment at HF OPD alone	4	Wed	51	13	0.29	0	0	yes	yes
342	15	M	EST	One	HF OPD appointment first in day	HF MD	10AM-11AM	Appointment at HF OPD alone	1	Tues	5	8.1	0.01	7.1	0.1	no	no
343	-10	M	EST	Two	HF OPD appointment subsequent in day	HF MD	2PM-3PM	Multiple appointments including HF OPD	2	Thurs	53	7.6	0	0	0	no	no
344	30	M	EST	Two	HF OPD appointment subsequent in day	HF MD	1PM-2PM	Multiple appointments including HF OPD	3	Wed	67	6.5	0	0	0	yes	no
345	-3	M	NEW	One	HF OPD appointment first in day	HF MD	7AM-8AM	Appointment at HF OPD alone	2	Thurs	49	5.4	0	0	0	yes	no
346	-22	M	EST	One	HF OPD appointment first in day	HF MD	11AM-12PM	Appointment at HF OPD alone	1	Fri	7	6	0	7.9	0	no	yes
347	-3	F	EST	One	HF OPD appointment first in day	HF MD	9AM-10AM	Appointment at HF OPD alone	1	Tues	19	8.5	0	3.9	0	yes	no
348	-3	M	EST	One	HF OPD appointment first in day	HF MD	12PM-1PM	Appointment at HF OPD alone	2	Tues	57	12.1	0	0	0	no	no
349	16	M	EST	One	HF OPD appointment first in day	HF MD	10AM-11AM	Appointment at HF OPD alone	2	Thurs	49	5.4	0	0	0	yes	no
350	-10	F	EST	One	HF OPD appointment first in day	HF APP	1PM-2PM	Appointment at HF OPD alone	1	Mon	44	15.7	0.01	0	0	yes	no
351	32	M	NEW	One	HF OPD appointment first in day	HF MD	8AM-9AM	Appointment at HF OPD alone	1	Thurs	23	7.2	0	5.1	0	yes	no
352	-30	M	CON	One	HF OPD appointment first in day	HF MD	12PM-1PM	Appointment at HF OPD alone	1	Wed	54	19	0.04	0	0	yes	no
353	-86	M	EST	One	HF OPD appointment first in day	HF MD	9AM-10AM	Appointment at HF OPD alone	2	Mon	74	10.5	0	0	0	no	no
354	-37	M	CON	One	HF OPD appointment first in day	HF MD	2PM-3PM	Appointment at HF OPD alone	4	Thurs	64	8.3	0	0	0	no	no
355	-10	M	CON	One	HF OPD appointment first in day	HF MD	11AM-12PM	Appointment at HF OPD alone	1	Thurs	58	8.3	0.75	0	0	yes	no
356	-38	F	CON	Two	HF OPD appointment subsequent in day	HF MD	11AM-12PM	Multiple appointments including HF OPD	1	Wed	63	11.4	0.09	0	0	yes	no
357	20	F	CON	Two	HF OPD appointment subsequent in day	HF MD	9AM-10AM	Multiple appointments including HF OPD	1	Tues	12	10.3	0.04	7.1	0.4	yes	no
358	18	M	EST	Two	HF OPD appointment subsequent in day	HF MD	11AM-12PM	Multiple appointments including HF OPD	1	Fri	15	12.3	0	9.1	0	no	no
359	-20	M	EST	One	HF OPD appointment first in day	HF APP	9AM-10AM	Appointment at HF OPD alone	3	Mon	76	5.4	0	0	0	no	no
360	-77	F	EST	One	HF OPD appointment first in day	HF MD	8AM-9AM	Appointment at HF OPD alone	2	Fri	52	6	0	0	0	no	no
361	-64	M	EST	One	HF OPD appointment first in day	HF APP	1PM-2PM	Appointment at HF OPD alone	2	Tues	72	9.6	0.45	0	0	yes	no
362	-64	M	EST	One	HF OPD appointment first in day	HF MD	12PM-1PM	Appointment at HF OPD alone	2	Tues	72	9.6	0.45	0	0	yes	no
363	-3	M	EST	One	HF OPD appointment first in day	HF MD	9AM-10AM	Appointment at HF OPD alone	1	Fri	7	6	0	7.9	0	no	yes
364	9	F	EST	One	HF OPD appointment first in day	HF APP	9AM-10AM	Appointment at HF OPD alone	2	Fri	67	7.6	0	0	0	no	no
365	-4	M	CON	Two	HF OPD appointment subsequent in day	HF MD	2PM-3PM	Multiple appointments including HF OPD	1	Tues	19	8.5	0	3.9	0	yes	no
366	-16	M	CON	One	HF OPD appointment first in day	HF MD	11AM-12PM	Appointment at HF OPD alone	3	Fri	62	10.1	0.52	0	0	no	no
367	-11	M	EST	One	HF OPD appointment first in day	HF MD	11AM-12PM	Appointment at HF OPD alone	3	Mon	75	5.8	0	0	0	no	no
368	-20	F	EST	One	HF OPD appointment first in day	HF MD	2PM-3PM	Appointment at HF OPD alone	3	Fri	64	6.5	1.02	0	0	yes	no
369	-80	F	CON	One	HF OPD appointment first in day	HF MD	12PM-1PM	Appointment at HF OPD alone	3	Mon	65	10.3	0.27	0	0	no	no
370	5	M	NEW	One	HF OPD appointment first in day	HF MD	7AM-8AM	Appointment at HF OPD alone	4	Fri	48	9.8	0.11	0	0	no	no
371	-31	M	EST	Two	HF OPD appointment subsequent in day	HF MD	2PM-3PM	Multiple appointments including HF OPD	1	Thurs	41	6.7	0.55	0	0	yes	no
372	-96	M	EST	One	HF OPD appointment first in day	HF MD	1PM-2PM	Appointment at HF OPD alone	1	Wed	30	11.2	0.35	7.9	4.4	yes	yes
373	6	M	CON	One	HF OPD appointment first in day	HF MD	7AM-8AM	Appointment at HF OPD alone	4	Mon	36	6.9	0	0	0	no	no
374	-14	M	EST	Two	HF OPD appointment subsequent in day	HF MD	11AM-12PM	Multiple appointments including HF OPD	2	Wed	59	4.5	0	0	0	yes	yes
375	1	M	CON	Two	HF OPD appointment subsequent in day	HF MD	10AM-11AM	Multiple appointments including HF OPD	3	Mon	83	9.6	0	0	0	no	no
376	-3	F	EST	One	HF OPD appointment first in day	HF MD	8AM-9AM	Appointment at HF OPD alone	1	Fri	34	7.4	0.24	0	0	yes	no
377	-17	M	EST	Three or more	HF OPD appointment subsequent in day	HF MD	2PM-3PM	Multiple appointments including HF OPD	2	Tues	62	16.6	0	0	0	no	no
378	2	M	EST	Two	HF OPD appointment subsequent in day	HF MD	9AM-10AM	Multiple appointments including HF OPD	3	Mon	75	6.7	0	0	0	no	no
379	6	F	CON	One	HF OPD appointment first in day	HF MD	8AM-9AM	Appointment at HF OPD alone	2	Fri	67	7.6	0	0	0	no	no
380	-27	F	EST	Two	HF OPD appointment subsequent in day	HF MD	9AM-10AM	Multiple appointments including HF OPD	1	Fri	44	11.4	0.22	0	0	yes	no
381	7	F	EST	Two	HF OPD appointment subsequent in day	HF MD	11AM-12PM	Multiple appointments including HF OPD	1	Thurs	30	15	0.19	1.2	0.8	yes	yes
382	-52	M	EST	One	HF OPD appointment first in day	HF MD	2PM-3PM	Appointment at HF OPD alone	1	Tues	38	5.6	0.02	3.1	0	yes	yes
383	-19	M	EST	Two	HF OPD appointment subsequent in day	HF MD	2PM-3PM	Multiple appointments including HF OPD	2	Thurs	49	5.4	0	0	0	yes	no
384	18	F	CON	One	HF OPD appointment first in day	HF MD	9AM-10AM	Appointment at HF OPD alone	2	Thurs	46	12.3	1.03	0	1.9	yes	no
385	-15	M	EST	One	HF OPD appointment first in day	HF MD	9AM-10AM	Appointment at HF OPD alone	1	Tues	27	8.1	0	0	0	no	no
386	-28	F	EST	One	HF OPD appointment first in day	HF MD	3PM-5PM	Appointment at HF OPD alone	1	Thurs	21	15.7	0.02	3.9	0.5	yes	yes
387	-6	F	EST	One	HF OPD appointment first in day	HF MD	10AM-11AM	Appointment at HF OPD alone	1	Tues	12	10.5	0.04	1.2	1.2	yes	no
388	-24	F	CON	One	HF OPD appointment first in day	HF MD	10AM-11AM	Appointment at HF OPD alone	3	Thurs	68	10.3	0	0	0	no	no
389	0	M	NEW	One	HF OPD appointment first in day	HF MD	7AM-8AM	Appointment at HF OPD alone	4	Thurs	55	10.5	0	0	0	no	no
390	-51	M	EST	Three or more	HF OPD appointment subsequent in day	HF MD	3PM-5PM	Multiple appointments including HF OPD	2	Mon	74	10.5	0	0	0	no	no
391	-53	M	EST	One	HF OPD appointment first in day	HF MD	12PM-1PM	Appointment at HF OPD alone	2	Mon	68	10.5	0.04	0	0	no	no
392	-15	M	CON	One	HF OPD appointment first in day	HF MD	8AM-9AM	Appointment at HF OPD alone	1	Tues	41	17.4	0.01	0	0	no	no
393	-14	F	EST	Two	HF OPD appointment subsequent in day	HF MD	12PM-1PM	Multiple appointments including HF OPD	1	Fri	7	6	0	7.9	0	no	yes
394	-22	F	CON	One	HF OPD appointment first in day	HF MD	7AM-8AM	Appointment at HF OPD alone	1	Fri	44	7.6	0.29	0	0	yes	yes
395	-21	M	CON	One	HF OPD appointment first in day	HF MD	7AM-8AM	Appointment at HF OPD alone	1	Wed	26	6.7	0	0	0	no	no
396	-47	M	EST	Two	HF OPD appointment subsequent in day	HF MD	1PM-2PM	Multiple appointments including HF OPD	3	Mon	70	8.7	0	0	0	no	no
397	0	M	NEW	One	HF OPD appointment first in day	HF MD	10AM-11AM	Appointment at HF OPD alone	3	Wed	67	10.7	0	0	0	yes	yes
398	-33	M	NEW	One	HF OPD appointment first in day	HF MD	10AM-11AM	Appointment at HF OPD alone	3	Fri	71	11.4	0.09	0	0	no	no
399	27	M	NEW	One	HF OPD appointment first in day	HF MD	11AM-12PM	Appointment at HF OPD alone	2	Fri	69	9.4	0	0	0	yes	yes
400	-9	F	EST	One	HF OPD appointment first in day	HF MD	3PM-5PM	Appointment at HF OPD alone	3	Tues	63	5.4	0	0	0	no	no
401	-24	M	EST	One	HF OPD appointment first in day	HF MD	1PM-2PM	Appointment at HF OPD alone	4	Wed	42	6	0.08	0	0	yes	no
402	-32	F	EST	One	HF OPD appointment first in day	HF MD	12PM-1PM	Appointment at HF OPD alone	4	Mon	46	7.6	0	0	0	no	no
403	20	M	EST	One	HF OPD appointment first in day	HF MD	10AM-11AM	Appointment at HF OPD alone	2	Mon	64	7.2	0.03	0	0	no	no
404	116	F	EST	Two	HF OPD appointment subsequent in day	HF MD	12PM-1PM	Multiple appointments including HF OPD	2	Fri	52	6	0	0	0	no	no
405	-19	F	CON	One	HF OPD appointment first in day	HF MD	8AM-9AM	Appointment at HF OPD alone	2	Wed	50	9.4	0.01	0	0	no	no
406	13	M	EST	One	HF OPD appointment first in day	HF MD	2PM-3PM	Appointment at HF OPD alone	3	Wed	69	4.7	0	0	0	no	no
407	218	F	EST	One	HF OPD appointment first in day	HF MD	10AM-11AM	Appointment at HF OPD alone	1	Mon	49	10.1	0	0	0	no	no
408	11	M	CON	One	HF OPD appointment first in day	HF MD	11AM-12PM	Appointment at HF OPD alone	1	Mon	47	18.6	0.08	0	0	yes	no
409	-24	M	CON	One	HF OPD appointment first in day	HF MD	10AM-11AM	Appointment at HF OPD alone	4	Tues	55	5.1	0	0	0	no	no
410	-7	M	EST	One	HF OPD appointment first in day	HF MD	9AM-10AM	Appointment at HF OPD alone	2	Mon	74	9.4	0.78	0	0	yes	no
411	-7	M	CON	One	HF OPD appointment first in day	HF MD	10AM-11AM	Appointment at HF OPD alone	3	Fri	80	8.3	0.51	0	0	yes	no
412	-11	F	EST	One	HF OPD appointment first in day	HF MD	8AM-9AM	Appointment at HF OPD alone	2	Fri	52	7.2	0	0	0	no	no
413	18	M	CON	One	HF OPD appointment first in day	HF MD	10AM-11AM	Appointment at HF OPD alone	4	Thurs	67	7.4	0	0	0	no	no
414	-83	M	EST	Two	HF OPD appointment subsequent in day	HF MD	2PM-3PM	Multiple appointments including HF OPD	1	Wed	9	2.9	0	5.1	0	yes	yes
415	-12	F	EST	One	HF OPD appointment first in day	HF MD	2PM-3PM	Appointment at HF OPD alone	2	Tues	64	10.5	0	0	0	no	no
416	6	M	EST	Two	HF OPD appointment subsequent in day	HF MD	11AM-12PM	Multiple appointments including HF OPD	2	Wed	48	9.8	0	0	0	no	no
417	-39	F	EST	One	HF OPD appointment first in day	HF MD	9AM-10AM	Appointment at HF OPD alone	1	Wed	15	14.5	0.01	5.9	0.5	yes	no
418	-31	F	NEW	One	HF OPD appointment first in day	HF MD	12PM-1PM	Appointment at HF OPD alone	3	Wed	80	5.4	0.14	0	0	yes	no
419	22	M	EST	Two	HF OPD appointment subsequent in day	HF MD	8AM-9AM	Multiple appointments including HF OPD	2	Fri	60	7.2	0.15	0	0	yes	no
420	10	M	EST	One	HF OPD appointment first in day	HF MD	10AM-11AM	Appointment at HF OPD alone	1	Fri	12	11	0	7.9	0	no	no
421	27	F	EST	One	HF OPD appointment first in day	HF MD	2PM-3PM	Appointment at HF OPD alone	1	Wed	9	2.9	0	5.1	0	yes	yes
422	-16	M	EST	Three or more	HF OPD appointment subsequent in day	HF MD	10AM-11AM	Multiple appointments including HF OPD	2	Mon	42	10.7	0.06	0	0	yes	no
423	1	M	NEW	One	HF OPD appointment first in day	HF MD	8AM-9AM	Appointment at HF OPD alone	4	Mon	54	5.4	0	0	0	no	no
424	11	F	EST	One	HF OPD appointment first in day	HF MD	11AM-12PM	Appointment at HF OPD alone	3	Wed	69	9.4	0	0	0	no	no
425	-39	M	EST	One	HF OPD appointment first in day	HF MD	12PM-1PM	Appointment at HF OPD alone	1	Wed	34	8.1	0	0	0	no	no
426	-47	F	EST	Three or more	HF OPD appointment subsequent in day	HF MD	1PM-2PM	Multiple appointments including HF OPD	2	Wed	61	7.6	0	0	0	no	no
427	-6	M	EST	One	HF OPD appointment first in day	HF MD	3PM-5PM	Appointment at HF OPD alone	2	Thurs	67	3.1	0.08	0	0	yes	no
428	-15	M	CON	One	HF OPD appointment first in day	HF MD	2PM-3PM	Appointment at HF OPD alone	1	Fri	29	12.3	0.04	0	0.4	yes	no
429	-26	F	CON	One	HF OPD appointment first in day	HF MD	10AM-11AM	Appointment at HF OPD alone	3	Wed	70	6.5	0	0	0	no	no
430	-49	F	NEW	One	HF OPD appointment first in day	HF MD	7AM-8AM	Appointment at HF OPD alone	3	Tues	71	5.4	0	0	0	no	no
431	-48	M	EST	One	HF OPD appointment first in day	HF MD	8AM-9AM	Appointment at HF OPD alone	2	Thurs	53	7.6	0	0	0	no	no
432	-16	F	EST	Two	HF OPD appointment subsequent in day	HF MD	9AM-10AM	Multiple appointments including HF OPD	1	Tues	19	9.4	0.02	1.2	0.3	no	no
433	-29	M	EST	One	HF OPD appointment first in day	HF APP	8AM-9AM	Appointment at HF OPD alone	1	Thurs	17	11	0	7.9	0	no	no
434	-21	M	EST	One	HF OPD appointment first in day	HF MD	1PM-2PM	Appointment at HF OPD alone	1	Tues	19	8.5	0	3.9	0	yes	no
435	-16	M	CON	One	HF OPD appointment first in day	HF MD	10AM-11AM	Appointment at HF OPD alone	1	Mon	49	10.1	0	0	0	no	no
436	-39	M	CON	One	HF OPD appointment first in day	HF MD	10AM-11AM	Appointment at HF OPD alone	4	Tues	39	8.9	0	0	0	yes	yes
437	-5	M	EST	Two	HF OPD appointment subsequent in day	HF MD	1PM-2PM	Multiple appointments including HF OPD	3	Wed	61	15.2	0.02	0	0	yes	no
438	-8	M	EST	One	HF OPD appointment first in day	HF MD	7AM-8AM	Appointment at HF OPD alone	1	Tues	5	8.1	0.01	7.1	0.1	no	no
439	14	M	EST	One	HF OPD appointment first in day	HF MD	8AM-9AM	Appointment at HF OPD alone	1	Thurs	27	11	0	2	0	no	no
440	-178	F	EST	Two	HF OPD appointment subsequent in day	HF MD	11AM-12PM	Multiple appointments including HF OPD	2	Fri	59	5.4	0.13	0	0	yes	yes
441	-20	M	EST	Three or more	HF OPD appointment subsequent in day	HF MD	12PM-1PM	Multiple appointments including HF OPD	4	Mon	18	6.9	0	0	0	no	no
442	-6	M	NEW	Three or more	HF OPD appointment subsequent in day	HF MD	11AM-12PM	Multiple appointments including HF OPD	2	Wed	69	4.7	0	0	0	no	no
443	-7	F	CON	One	HF OPD appointment first in day	HF MD	8AM-9AM	Appointment at HF OPD alone	1	Mon	21	15.2	0	3.9	0	yes	yes
444	0	F	EST	One	HF OPD appointment first in day	HF MD	12PM-1PM	Appointment at HF OPD alone	1	Mon	20	13.9	0.01	1.2	0.1	yes	no
445	-16	M	EST	One	HF OPD appointment first in day	HF MD	1PM-2PM	Appointment at HF OPD alone	1	Wed	9	2.9	0	5.1	0	yes	yes
446	9	F	EST	One	HF OPD appointment first in day	HF APP	11AM-12PM	Appointment at HF OPD alone	2	Mon	72	11	0.02	0	0	no	no
447	13	F	EST	One	HF OPD appointment first in day	HF MD	9AM-10AM	Appointment at HF OPD alone	2	Wed	68	6.7	0	0	0	no	no
448	-18	F	CON	One	HF OPD appointment first in day	HF MD	7AM-8AM	Appointment at HF OPD alone	1	Wed	42	11.9	0.01	0	0	no	no
449	20	M	EST	One	HF OPD appointment first in day	HF MD	8AM-9AM	Appointment at HF OPD alone	1	Tues	32	7.6	0.19	5.1	1.5	yes	yes
450	24	F	NEW	One	HF OPD appointment first in day	HF MD	8AM-9AM	Appointment at HF OPD alone	3	Thurs	66	8.9	0	0	0	no	no
451	-6	M	EST	One	HF OPD appointment first in day	HF MD	1PM-2PM	Appointment at HF OPD alone	2	Thurs	66	4.9	0	0	0	yes	yes
452	8	F	EST	One	HF OPD appointment first in day	HF MD	1PM-2PM	Appointment at HF OPD alone	3	Wed	69	7.6	0.11	0	0	no	no
453	26	F	CON	One	HF OPD appointment first in day	HF MD	11AM-12PM	Appointment at HF OPD alone	4	Wed	42	6	0.08	0	0	yes	no
454	9	M	EST	One	HF OPD appointment first in day	HF MD	10AM-11AM	Appointment at HF OPD alone	1	Wed	42	13.4	0.17	0	0	yes	no
455	-5	M	EST	One	HF OPD appointment first in day	HF MD	11AM-12PM	Appointment at HF OPD alone	2	Tues	72	9.6	0.45	0	0	yes	no
456	9	F	EST	One	HF OPD appointment first in day	HF MD	9AM-10AM	Appointment at HF OPD alone	1	Tues	19	8.5	0	3.9	0	yes	no
457	-143	F	EST	One	HF OPD appointment first in day	HF MD	1PM-2PM	Appointment at HF OPD alone	3	Tues	72	8.7	0.33	0	0	yes	no
458	15	M	CON	One	HF OPD appointment first in day	HF MD	12PM-1PM	Appointment at HF OPD alone	1	Wed	42	11.9	0.01	0	0	no	no
459	150	F	EST	Two	HF OPD appointment subsequent in day	HF MD	11AM-12PM	Multiple appointments including HF OPD	2	Thurs	67	6.5	0	0	0	no	no
460	-4	M	CON	One	HF OPD appointment first in day	HF MD	2PM-3PM	Appointment at HF OPD alone	4	Mon	60	16.1	0.1	0	0	no	no
461	-17	F	EST	Two	HF OPD appointment subsequent in day	HF MD	2PM-3PM	Multiple appointments including HF OPD	2	Tues	49	7.4	0.46	0	0	yes	no
462	5	M	NEW	One	HF OPD appointment first in day	HF MD	12PM-1PM	Appointment at HF OPD alone	4	Wed	53	6.9	0.03	0	0	no	no
463	25	M	EST	Two	HF OPD appointment subsequent in day	HF MD	10AM-11AM	Multiple appointments including HF OPD	1	Thurs	15	10.3	0	9.8	0	no	yes
464	0	M	EST	One	HF OPD appointment first in day	HF MD	9AM-10AM	Appointment at HF OPD alone	2	Fri	75	6.5	0	0	0	no	no
465	-75	M	CON	One	HF OPD appointment first in day	HF MD	12PM-1PM	Appointment at HF OPD alone	4	Fri	39	13	0.09	0	0	yes	no
466	-27	M	EST	Two	HF OPD appointment subsequent in day	HF MD	10AM-11AM	Multiple appointments including HF OPD	1	Wed	27	12.5	0.02	0	0.4	yes	no
467	-39	M	EST	One	HF OPD appointment first in day	HF MD	9AM-10AM	Appointment at HF OPD alone	1	Mon	39	5.6	0	5.9	0	no	no
468	-12	F	NEW	One	HF OPD appointment first in day	HF MD	9AM-10AM	Appointment at HF OPD alone	4	Wed	60	4.9	0	0	0	no	no
469	-3	F	EST	One	HF OPD appointment first in day	HF MD	7AM-8AM	Appointment at HF OPD alone	1	Fri	-2	7.8	0	5.9	0	no	no
470	-6	M	CON	One	HF OPD appointment first in day	HF MD	2PM-3PM	Appointment at HF OPD alone	1	Tues	43	12.8	0	0	0	no	no
471	-113	M	CON	Two	HF OPD appointment subsequent in day	HF MD	2PM-3PM	Multiple appointments including HF OPD	1	Mon	49	10.1	0	0	0	no	no
472	22	M	EST	One	HF OPD appointment first in day	HF MD	11AM-12PM	Appointment at HF OPD alone	2	Wed	59	4.5	0	0	0	yes	yes
473	6	F	EST	One	HF OPD appointment first in day	HF MD	12PM-1PM	Appointment at HF OPD alone	2	Thurs	37	10.1	0.08	0	0.8	yes	no
474	38	F	CON	One	HF OPD appointment first in day	HF MD	1PM-2PM	Appointment at HF OPD alone	2	Mon	61	8.1	0.01	0	0	no	no
475	-112	M	CON	One	HF OPD appointment first in day	HF MD	2PM-3PM	Appointment at HF OPD alone	1	Mon	40	5.8	0.61	0	3.3	yes	no
476	-41	F	CON	One	HF OPD appointment first in day	HF MD	12PM-1PM	Appointment at HF OPD alone	4	Mon	39	9.2	0	0	0	no	no
477	-18	F	NEW	One	HF OPD appointment first in day	HF MD	10AM-11AM	Appointment at HF OPD alone	4	Mon	39	9.2	0	0	0	no	no
478	-40	F	EST	One	HF OPD appointment first in day	HF MD	12PM-1PM	Appointment at HF OPD alone	1	Fri	12	11	0	7.9	0	no	no
479	3	M	EST	One	HF OPD appointment first in day	HF MD	10AM-11AM	Appointment at HF OPD alone	2	Wed	61	7.6	0	0	0	no	no
480	29	F	EST	One	HF OPD appointment first in day	HF APP	10AM-11AM	Appointment at HF OPD alone	1	Thurs	34	8.1	0	0	0	no	no
481	-11	F	CON	One	HF OPD appointment first in day	HF MD	7AM-8AM	Appointment at HF OPD alone	1	Thurs	58	8.3	0.75	0	0	yes	no
482	-64	M	CON	Two	HF OPD appointment subsequent in day	HF MD	12PM-1PM	Multiple appointments including HF OPD	3	Thurs	79	9.6	0	0	0	no	no
483	-19	F	EST	Two	HF OPD appointment subsequent in day	HF MD	10AM-11AM	Multiple appointments including HF OPD	4	Wed	53	6.9	0.03	0	0	no	no
484	-3	F	EST	Three or more	HF OPD appointment subsequent in day	HF MD	3PM-5PM	Multiple appointments including HF OPD	2	Mon	74	10.5	0	0	0	no	no
485	-12	M	CON	One	HF OPD appointment first in day	HF MD	12PM-1PM	Appointment at HF OPD alone	3	Fri	76	4.9	0	0	0	yes	yes
486	-60	F	EST	One	HF OPD appointment first in day	HF MD	1PM-2PM	Appointment at HF OPD alone	1	Wed	35	11.6	0	7.9	0	yes	no
487	6	F	EST	Two	HF OPD appointment subsequent in day	HF MD	1PM-2PM	Multiple appointments including HF OPD	2	Tues	61	3.8	0.04	0	0	yes	yes
488	-27	M	EST	One	HF OPD appointment first in day	HF MD	11AM-12PM	Appointment at HF OPD alone	1	Tues	17	10.3	0	5.1	0	no	yes
489	22	F	CON	Two	HF OPD appointment subsequent in day	HF MD	10AM-11AM	Multiple appointments including HF OPD	4	Wed	58	12.5	0.41	0	0	yes	no
490	-12	F	EST	One	HF OPD appointment first in day	HF MD	8AM-9AM	Appointment at HF OPD alone	1	Tues	5	8.1	0.01	7.1	0.1	no	no
491	-82	F	EST	Three or more	HF OPD appointment subsequent in day	HF MD	2PM-3PM	Multiple appointments including HF OPD	3	Mon	81	9.4	0.37	0	0	yes	no
492	73	F	CON	One	HF OPD appointment first in day	HF MD	12PM-1PM	Appointment at HF OPD alone	3	Tues	74	3.8	0	0	0	no	no
493	-2	M	EST	One	HF OPD appointment first in day	HF MD	8AM-9AM	Appointment at HF OPD alone	3	Wed	77	6.9	0	0	0	no	no
494	56	F	CON	One	HF OPD appointment first in day	HF MD	10AM-11AM	Appointment at HF OPD alone	1	Tues	60	11.6	0	0	0	no	no
495	-47	F	NEW	One	HF OPD appointment first in day	HF MD	11AM-12PM	Appointment at HF OPD alone	2	Wed	73	9.4	0	0	0	no	no
496	-22	F	EST	Two	HF OPD appointment subsequent in day	HF MD	8AM-9AM	Multiple appointments including HF OPD	2	Thurs	67	3.1	0.08	0	0	yes	no
497	-23	F	EST	One	HF OPD appointment first in day	HF MD	10AM-11AM	Appointment at HF OPD alone	2	Mon	55	4.9	0	0	0	no	no
498	-38	M	EST	One	HF OPD appointment first in day	HF MD	12PM-1PM	Appointment at HF OPD alone	4	Thurs	15	18.1	0.12	1.2	3.6	yes	yes
499	-18	M	CON	One	HF OPD appointment first in day	HF MD	2PM-3PM	Appointment at HF OPD alone	2	Thurs	76	5.8	0.01	0	0	yes	yes
500	-37	M	EST	Three or more	HF OPD appointment subsequent in day	HF MD	12PM-1PM	Multiple appointments including HF OPD	4	Wed	46	12.3	0	0	0	no	no
501	22	M	EST	One	HF OPD appointment first in day	HF MD	10AM-11AM	Appointment at HF OPD alone	1	Fri	12	11	0	7.9	0	no	no
502	10	M	CON	One	HF OPD appointment first in day	HF MD	7AM-8AM	Appointment at HF OPD alone	2	Wed	46	5.8	0	0	0	yes	yes
503	29	F	CON	One	HF OPD appointment first in day	HF MD	11AM-12PM	Appointment at HF OPD alone	1	Thurs	23	7.2	0	5.1	0	yes	no
504	3	F	EST	One	HF OPD appointment first in day	HF MD	3PM-5PM	Appointment at HF OPD alone	1	Wed	30	6.3	0.21	0	2.4	yes	no
505	-7	F	EST	One	HF OPD appointment first in day	HF MD	11AM-12PM	Appointment at HF OPD alone	3	Fri	74	10.5	0.49	0	0	yes	no
506	12	F	CON	One	HF OPD appointment first in day	HF MD	1PM-2PM	Appointment at HF OPD alone	1	Fri	23	15.2	0.02	1.2	0.2	no	yes
507	-38	F	NEW	One	HF OPD appointment first in day	HF MD	8AM-9AM	Appointment at HF OPD alone	2	Wed	47	13	0	0	0	no	no
508	13	M	EST	One	HF OPD appointment first in day	HF MD	11AM-12PM	Appointment at HF OPD alone	2	Wed	72	11.4	0.31	0	0	yes	yes
509	27	M	EST	One	HF OPD appointment first in day	HF MD	8AM-9AM	Appointment at HF OPD alone	1	Mon	23	9.4	0	11	0	yes	yes
510	-8	F	EST	One	HF OPD appointment first in day	HF MD	7AM-8AM	Appointment at HF OPD alone	1	Fri	44	11.4	0.22	0	0	yes	no
511	-25	M	CON	One	HF OPD appointment first in day	HF MD	10AM-11AM	Appointment at HF OPD alone	3	Fri	70	12.1	0	0	0	no	no
512	-37	M	CON	Two	HF OPD appointment subsequent in day	HF MD	2PM-3PM	Multiple appointments including HF OPD	1	Thurs	41	6.7	0.55	0	0	yes	no
513	-5	M	NEW	One	HF OPD appointment first in day	HF MD	2PM-3PM	Appointment at HF OPD alone	3	Thurs	68	6.7	1.11	0	0	yes	no
514	-6	M	EST	One	HF OPD appointment first in day	HF MD	12PM-1PM	Appointment at HF OPD alone	2	Tues	76	11.2	0.98	0	0	yes	no
515	67	F	CON	One	HF OPD appointment first in day	HF MD	8AM-9AM	Appointment at HF OPD alone	1	Mon	31	4.5	0.05	0	0	yes	yes
516	25	F	EST	One	HF OPD appointment first in day	HF MD	10AM-11AM	Appointment at HF OPD alone	1	Wed	22	9.6	0.02	3.9	0	yes	yes
517	-34	M	EST	One	HF OPD appointment first in day	HF APP	2PM-3PM	Appointment at HF OPD alone	1	Wed	22	9.6	0.02	3.9	0	yes	yes
518	-47	F	EST	One	HF OPD appointment first in day	HF MD	8AM-9AM	Appointment at HF OPD alone	1	Tues	6	14.3	0	9.1	0	no	no
519	14	F	CON	One	HF OPD appointment first in day	HF MD	8AM-9AM	Appointment at HF OPD alone	1	Wed	15	4.7	0.01	1.2	0.1	yes	no
520	19	M	CON	Three or more	HF OPD appointment subsequent in day	HF MD	10AM-11AM	Multiple appointments including HF OPD	2	Tues	54	4.7	0	0	0	no	no
521	22	M	EST	Three or more	HF OPD appointment subsequent in day	HF MD	12PM-1PM	Multiple appointments including HF OPD	1	Mon	30	11.4	0.24	5.1	2.7	yes	yes
522	-1	F	EST	Two	HF OPD appointment subsequent in day	HF MD	12PM-1PM	Multiple appointments including HF OPD	4	Wed	42	6	0.08	0	0	yes	no
523	-1	M	EST	Two	HF OPD appointment subsequent in day	HF MD	11AM-12PM	Multiple appointments including HF OPD	3	Tues	74	8.1	0.02	0	0	yes	no
524	-31	M	CON	Two	HF OPD appointment subsequent in day	HF MD	10AM-11AM	Multiple appointments including HF OPD	2	Mon	75	8.1	0.63	0	0	yes	yes
525	-23	F	CON	Two	HF OPD appointment subsequent in day	HF MD	11AM-12PM	Multiple appointments including HF OPD	4	Tues	65	7.8	0	0	0	yes	yes
526	-5	F	EST	Two	HF OPD appointment subsequent in day	HF MD	8AM-9AM	Multiple appointments including HF OPD	2	Tues	49	7.4	0.46	0	0	yes	no
527	7	M	CON	One	HF OPD appointment first in day	HF MD	9AM-10AM	Appointment at HF OPD alone	2	Mon	74	13.2	0	0	0	no	no
528	16	F	EST	One	HF OPD appointment first in day	HF MD	1PM-2PM	Appointment at HF OPD alone	3	Wed	67	6.5	0	0	0	yes	no
529	-9	M	EST	One	HF OPD appointment first in day	HF MD	12PM-1PM	Appointment at HF OPD alone	2	Wed	48	9.8	0	0	0	no	no
530	-5	M	NEW	One	HF OPD appointment first in day	HF MD	12PM-1PM	Appointment at HF OPD alone	2	Thurs	67	3.1	0.08	0	0	yes	no
531	-15	M	EST	Two	HF OPD appointment subsequent in day	HF MD	3PM-5PM	Multiple appointments including HF OPD	1	Mon	49	10.1	0	0	0	no	no
532	-3	F	EST	One	HF OPD appointment first in day	HF MD	1PM-2PM	Appointment at HF OPD alone	1	Wed	16	5.8	0	1.2	0	yes	yes
533	55	M	CON	One	HF OPD appointment first in day	HF MD	1PM-2PM	Appointment at HF OPD alone	2	Thurs	76	5.8	0.01	0	0	yes	yes
534	-8	F	CON	One	HF OPD appointment first in day	HF MD	10AM-11AM	Appointment at HF OPD alone	1	Thurs	41	17.4	0.2	0	0.4	yes	no
535	-23	M	EST	One	HF OPD appointment first in day	HF APP	11AM-12PM	Appointment at HF OPD alone	1	Fri	15	19.9	0.06	3.1	1.6	no	yes
536	-28	F	EST	One	HF OPD appointment first in day	HF MD	3PM-5PM	Appointment at HF OPD alone	2	Fri	52	6	0	0	0	no	no
537	-15	F	EST	One	HF OPD appointment first in day	HF MD	10AM-11AM	Appointment at HF OPD alone	2	Tues	49	7.4	0.46	0	0	yes	no
538	14	M	EST	Two	HF OPD appointment subsequent in day	HF MD	1PM-2PM	Multiple appointments including HF OPD	1	Thurs	30	15	0.19	1.2	0.8	yes	yes
539	51	M	EST	Two	HF OPD appointment subsequent in day	HF MD	10AM-11AM	Multiple appointments including HF OPD	1	Fri	30	8.3	0	0	0	no	no
540	27	M	EST	Three or more	HF OPD appointment subsequent in day	HF MD	2PM-3PM	Multiple appointments including HF OPD	3	Thurs	73	3.8	0	0	0	no	no
541	7	M	EST	One	HF OPD appointment first in day	HF MD	8AM-9AM	Appointment at HF OPD alone	1	Mon	58	9.2	0.51	0	0	yes	no
542	-15	F	EST	One	HF OPD appointment first in day	HF MD	8AM-9AM	Appointment at HF OPD alone	1	Fri	28	11.6	0	5.1	0	no	yes
543	-28	M	EST	One	HF OPD appointment first in day	HF MD	8AM-9AM	Appointment at HF OPD alone	1	Wed	41	5.6	0.01	2	0	yes	yes
544	-30	M	CON	Two	HF OPD appointment subsequent in day	HF MD	10AM-11AM	Multiple appointments including HF OPD	2	Tues	50	18.8	0.01	0	0	no	no
545	49	M	EST	One	HF OPD appointment first in day	HF MD	9AM-10AM	Appointment at HF OPD alone	2	Mon	64	7.2	0.03	0	0	no	no
546	3	F	EST	One	HF OPD appointment first in day	HF MD	9AM-10AM	Appointment at HF OPD alone	2	Mon	74	10.5	0	0	0	no	no
547	-27	M	EST	One	HF OPD appointment first in day	HF MD	12PM-1PM	Appointment at HF OPD alone	1	Wed	9	2.9	0	5.1	0	yes	yes
548	8	M	EST	One	HF OPD appointment first in day	HF MD	12PM-1PM	Appointment at HF OPD alone	1	Tues	31	4.9	0.02	0	0.2	yes	yes
549	-102	M	CON	One	HF OPD appointment first in day	HF MD	9AM-10AM	Appointment at HF OPD alone	3	Tues	74	3.8	0	0	0	no	no
550	-10	F	NEW	One	HF OPD appointment first in day	HF MD	12PM-1PM	Appointment at HF OPD alone	1	Thurs	51	15.2	0	0	0	no	no
551	12	F	CON	One	HF OPD appointment first in day	HF MD	8AM-9AM	Appointment at HF OPD alone	1	Mon	20	13.9	0.01	1.2	0.1	yes	no
552	-40	M	EST	One	HF OPD appointment first in day	HF MD	1PM-2PM	Appointment at HF OPD alone	1	Fri	28	11.6	0	5.1	0	no	yes
553	-42	F	CON	One	HF OPD appointment first in day	HF MD	10AM-11AM	Appointment at HF OPD alone	4	Thurs	64	8.3	0	0	0	no	no
554	-46	F	CON	One	HF OPD appointment first in day	HF MD	11AM-12PM	Appointment at HF OPD alone	1	Wed	34	8.1	0	0	0	no	no
555	16	F	CON	One	HF OPD appointment first in day	HF MD	7AM-8AM	Appointment at HF OPD alone	4	Tues	45	15.2	0.1	0	0	yes	no
556	10	F	EST	Two	HF OPD appointment subsequent in day	HF MD	2PM-3PM	Multiple appointments including HF OPD	2	Tues	76	11.2	0.98	0	0	yes	no
557	26	M	EST	Three or more	HF OPD appointment subsequent in day	HF MD	2PM-3PM	Multiple appointments including HF OPD	1	Tues	12	10.5	0.04	1.2	1.2	yes	no
558	-3	F	CON	One	HF OPD appointment first in day	HF MD	11AM-12PM	Appointment at HF OPD alone	2	Thurs	72	5.8	0.32	0	0	yes	yes
559	24	M	EST	Three or more	HF OPD appointment subsequent in day	HF MD	10AM-11AM	Multiple appointments including HF OPD	1	Fri	27	6.7	0	2	0	yes	yes
560	-27	M	CON	One	HF OPD appointment first in day	HF MD	2PM-3PM	Appointment at HF OPD alone	2	Thurs	76	11.2	0	0	0	no	no
561	-39	M	CON	One	HF OPD appointment first in day	HF MD	10AM-11AM	Appointment at HF OPD alone	2	Tues	67	9.8	0	0	0	no	no
562	6	M	CON	One	HF OPD appointment first in day	HF MD	11AM-12PM	Appointment at HF OPD alone	1	Wed	42	11.9	0.01	0	0	no	no
563	-3	F	CON	One	HF OPD appointment first in day	HF MD	10AM-11AM	Appointment at HF OPD alone	3	Tues	76	5.8	0	0	0	no	no
564	-7	M	EST	One	HF OPD appointment first in day	HF MD	11AM-12PM	Appointment at HF OPD alone	3	Wed	75	9.8	0.16	0	0	yes	no
565	10	F	EST	One	HF OPD appointment first in day	HF MD	8AM-9AM	Appointment at HF OPD alone	1	Mon	21	13	0.04	7.1	0.9	yes	yes
566	30	M	EST	Two	HF OPD appointment subsequent in day	HF MD	12PM-1PM	Multiple appointments including HF OPD	2	Wed	73	12.3	0.57	0	0	yes	no
567	-3	M	EST	One	HF OPD appointment first in day	HF MD	8AM-9AM	Appointment at HF OPD alone	1	Mon	21	13	0.04	7.1	0.9	yes	yes
568	-19	M	CON	Three or more	HF OPD appointment subsequent in day	HF MD	1PM-2PM	Multiple appointments including HF OPD	3	Mon	76	6.7	0.87	0	0	yes	no
569	3	M	CON	One	HF OPD appointment first in day	HF MD	9AM-10AM	Appointment at HF OPD alone	4	Fri	40	10.7	0	0	0	no	no
570	-80	M	CON	One	HF OPD appointment first in day	HF MD	8AM-9AM	Appointment at HF OPD alone	2	Fri	75	6.5	0	0	0	no	no
571	34	M	NEW	One	HF OPD appointment first in day	HF MD	7AM-8AM	Appointment at HF OPD alone	1	Tues	41	7.2	0	0	0	no	no
572	-12	M	EST	Two	HF OPD appointment subsequent in day	HF MD	1PM-2PM	Multiple appointments including HF OPD	1	Mon	34	8.1	0	0	0	no	no
573	-21	M	CON	One	HF OPD appointment first in day	HF MD	1PM-2PM	Appointment at HF OPD alone	1	Tues	48	6.9	0.79	0	0	yes	no
574	-11	F	EST	One	HF OPD appointment first in day	HF MD	2PM-3PM	Appointment at HF OPD alone	1	Tues	17	10.3	0	5.1	0	no	yes
575	-83	M	EST	Two	HF OPD appointment subsequent in day	HF MD	10AM-11AM	Multiple appointments including HF OPD	3	Mon	72	8.7	0.25	0	0	yes	no
576	3	F	EST	One	HF OPD appointment first in day	HF MD	3PM-5PM	Appointment at HF OPD alone	1	Fri	37	4.5	0	0	0	no	no
577	-4	F	EST	One	HF OPD appointment first in day	HF MD	1PM-2PM	Appointment at HF OPD alone	1	Tues	17	10.3	0	5.1	0	no	yes
578	-29	F	EST	One	HF OPD appointment first in day	HF MD	3PM-5PM	Appointment at HF OPD alone	1	Tues	31	4.9	0.02	0	0.2	yes	yes
579	-7	M	CON	Two	HF OPD appointment subsequent in day	HF MD	11AM-12PM	Multiple appointments including HF OPD	1	Fri	16	14.3	0.03	5.9	0.3	no	yes
580	28	F	NEW	One	HF OPD appointment first in day	HF MD	9AM-10AM	Appointment at HF OPD alone	1	Mon	33	12.8	0	0	0	no	yes
581	9	F	EST	One	HF OPD appointment first in day	HF MD	12PM-1PM	Appointment at HF OPD alone	2	Wed	59	4.5	0	0	0	yes	yes
582	2	M	NEW	One	HF OPD appointment first in day	HF MD	12PM-1PM	Appointment at HF OPD alone	4	Mon	36	6.9	0	0	0	no	no
583	-26	F	EST	One	HF OPD appointment first in day	HF APP	8AM-9AM	Appointment at HF OPD alone	2	Thurs	69	5.8	0	0	0	no	no
584	-6	F	EST	One	HF OPD appointment first in day	HF MD	10AM-11AM	Appointment at HF OPD alone	1	Fri	44	11.4	0.22	0	0	yes	no
585	-9	F	CON	Two	HF OPD appointment subsequent in day	HF MD	7AM-8AM	Multiple appointments including HF OPD	3	Thurs	68	6.7	1.11	0	0	yes	no
586	-2	F	EST	Two	HF OPD appointment subsequent in day	HF MD	12PM-1PM	Multiple appointments including HF OPD	2	Fri	52	6	0	0	0	no	no
587	-37	M	EST	One	HF OPD appointment first in day	HF MD	12PM-1PM	Appointment at HF OPD alone	3	Wed	65	7.8	0.01	0	0	yes	no
588	-7	F	EST	One	HF OPD appointment first in day	HF MD	7AM-8AM	Appointment at HF OPD alone	2	Fri	72	6.3	0	0	0	no	no
589	14	M	CON	One	HF OPD appointment first in day	HF MD	11AM-12PM	Appointment at HF OPD alone	2	Wed	41	15.7	0.24	0	0	yes	no
590	50	M	NEW	One	HF OPD appointment first in day	HF MD	7AM-8AM	Appointment at HF OPD alone	3	Thurs	68	10.3	0	0	0	no	no
591	-42	F	EST	Three or more	HF OPD appointment subsequent in day	HF MD	3PM-5PM	Multiple appointments including HF OPD	2	Mon	49	11	0	0	0	yes	no
592	-43	M	EST	Three or more	HF OPD appointment subsequent in day	HF MD	11AM-12PM	Multiple appointments including HF OPD	1	Wed	15	14.5	0.01	5.9	0.5	yes	no
593	-23	M	EST	One	HF OPD appointment first in day	HF MD	11AM-12PM	Appointment at HF OPD alone	2	Tues	72	9.6	0.45	0	0	yes	no
594	-9	M	CON	One	HF OPD appointment first in day	HF MD	9AM-10AM	Appointment at HF OPD alone	4	Thurs	48	9.2	0	0	0	yes	yes
595	6	M	NEW	One	HF OPD appointment first in day	HF MD	2PM-3PM	Appointment at HF OPD alone	1	Wed	30	11.2	0.35	7.9	4.4	yes	yes
596	-16	F	EST	One	HF OPD appointment first in day	HF APP	10AM-11AM	Appointment at HF OPD alone	1	Tues	31	4.9	0.02	0	0.2	yes	yes
597	2	M	EST	Two	HF OPD appointment subsequent in day	HF MD	11AM-12PM	Multiple appointments including HF OPD	2	Thurs	54	14.3	0.42	0	0	yes	no
598	-5	M	NEW	Two	HF OPD appointment subsequent in day	HF MD	2PM-3PM	Multiple appointments including HF OPD	3	Wed	67	6.5	0	0	0	yes	no
599	33	F	CON	Three or more	HF OPD appointment subsequent in day	HF MD	9AM-10AM	Multiple appointments including HF OPD	2	Mon	49	8.5	0.84	0	0	yes	no
600	19	F	NEW	One	HF OPD appointment first in day	HF MD	8AM-9AM	Appointment at HF OPD alone	1	Wed	41	5.6	0.01	2	0	yes	yes
601	274	F	EST	One	HF OPD appointment first in day	HF MD	8AM-9AM	Appointment at HF OPD alone	1	Mon	23	9.4	0	11	0	yes	yes
602	10	M	EST	One	HF OPD appointment first in day	HF MD	3PM-5PM	Appointment at HF OPD alone	3	Wed	84	11	0.16	0	0	no	yes
603	-17	F	EST	One	HF OPD appointment first in day	HF MD	1PM-2PM	Appointment at HF OPD alone	1	Wed	30	6.3	0.21	0	2.4	yes	no
604	20	M	NEW	One	HF OPD appointment first in day	HF MD	1PM-2PM	Appointment at HF OPD alone	1	Fri	37	4.5	0	0	0	no	no
605	-28	M	EST	Two	HF OPD appointment subsequent in day	HF MD	10AM-11AM	Multiple appointments including HF OPD	1	Wed	27	12.5	0.02	0	0.4	yes	no
606	-23	F	CON	One	HF OPD appointment first in day	HF MD	7AM-8AM	Appointment at HF OPD alone	4	Fri	45	8.1	0	0	0	no	no
607	-32	M	EST	One	HF OPD appointment first in day	HF MD	2PM-3PM	Appointment at HF OPD alone	2	Fri	54	8.5	0.01	0	0	no	no
608	-2	M	EST	One	HF OPD appointment first in day	HF MD	7AM-8AM	Appointment at HF OPD alone	3	Wed	78	5.6	0	0	0	no	no
609	11	M	EST	One	HF OPD appointment first in day	HF MD	10AM-11AM	Appointment at HF OPD alone	1	Thurs	15	10.3	0	9.8	0	no	yes
610	-19	F	EST	One	HF OPD appointment first in day	HF MD	1PM-2PM	Appointment at HF OPD alone	4	Fri	45	21.3	0.04	0	0	no	no
611	-10	F	EST	Two	HF OPD appointment subsequent in day	HF MD	1PM-2PM	Multiple appointments including HF OPD	2	Thurs	67	6.5	0	0	0	no	no
612	-7	M	EST	Two	HF OPD appointment subsequent in day	HF MD	12PM-1PM	Multiple appointments including HF OPD	2	Thurs	54	13	0.01	0	0	no	no
613	5	M	CON	One	HF OPD appointment first in day	HF MD	7AM-8AM	Appointment at HF OPD alone	2	Fri	52	6	0	0	0	no	no
614	24	F	CON	One	HF OPD appointment first in day	HF MD	2PM-3PM	Appointment at HF OPD alone	2	Mon	51	6.7	0.03	0	0	no	no
615	16	M	EST	Two	HF OPD appointment subsequent in day	HF MD	2PM-3PM	Multiple appointments including HF OPD	1	Mon	39	5.6	0	5.9	0	no	no
616	-17	M	EST	One	HF OPD appointment first in day	HF MD	1PM-2PM	Appointment at HF OPD alone	3	Thurs	76	10.1	0	0	0	no	no
617	-30	F	EST	One	HF OPD appointment first in day	HF MD	3PM-5PM	Appointment at HF OPD alone	4	Wed	63	10.3	0	0	0	no	no
618	-19	F	EST	Two	HF OPD appointment subsequent in day	HF MD	11AM-12PM	Multiple appointments including HF OPD	3	Thurs	65	5.8	0	0	0	no	no
619	25	M	EST	One	HF OPD appointment first in day	HF MD	9AM-10AM	Appointment at HF OPD alone	2	Wed	61	7.6	0	0	0	no	no
620	-32	M	EST	One	HF OPD appointment first in day	HF MD	8AM-9AM	Appointment at HF OPD alone	3	Fri	75	10.3	0	0	0	no	no
621	-4	M	EST	One	HF OPD appointment first in day	HF MD	2PM-3PM	Appointment at HF OPD alone	2	Tues	63	11.9	0	0	0	no	no
622	-11	M	EST	One	HF OPD appointment first in day	HF MD	10AM-11AM	Appointment at HF OPD alone	2	Tues	54	4.7	0	0	0	no	no
623	-34	M	EST	Two	HF OPD appointment subsequent in day	HF MD	11AM-12PM	Multiple appointments including HF OPD	1	Tues	17	10.3	0	5.1	0	no	yes
624	-10	M	EST	One	HF OPD appointment first in day	HF MD	12PM-1PM	Appointment at HF OPD alone	1	Tues	38	5.6	0.02	3.1	0	yes	yes
625	-10	M	EST	Two	HF OPD appointment subsequent in day	HF MD	1PM-2PM	Multiple appointments including HF OPD	2	Tues	57	12.1	0	0	0	no	no
626	-5	M	CON	One	HF OPD appointment first in day	HF MD	9AM-10AM	Appointment at HF OPD alone	1	Wed	15	4.7	0.01	1.2	0.1	yes	no
627	91	F	CON	Two	HF OPD appointment subsequent in day	HF MD	2PM-3PM	Multiple appointments including HF OPD	3	Fri	64	4.5	0	0	0	no	no
628	-20	F	EST	One	HF OPD appointment first in day	HF MD	3PM-5PM	Appointment at HF OPD alone	1	Mon	21	13	0.04	7.1	0.9	yes	yes
629	0	F	CON	One	HF OPD appointment first in day	HF MD	10AM-11AM	Appointment at HF OPD alone	3	Wed	77	6.9	0	0	0	no	no
630	-4	M	EST	One	HF OPD appointment first in day	HF MD	11AM-12PM	Appointment at HF OPD alone	1	Wed	34	8.1	0	0	0	no	no
631	19	F	EST	One	HF OPD appointment first in day	HF MD	9AM-10AM	Appointment at HF OPD alone	1	Thurs	15	10.3	0	9.8	0	no	yes
632	-1	M	EST	Two	HF OPD appointment subsequent in day	HF MD	1PM-2PM	Multiple appointments including HF OPD	2	Tues	46	6.7	0	0	0	no	no
633	-37	M	CON	One	HF OPD appointment first in day	HF MD	11AM-12PM	Appointment at HF OPD alone	3	Fri	62	10.1	0.52	0	0	no	no
634	6	M	EST	One	HF OPD appointment first in day	HF MD	12PM-1PM	Appointment at HF OPD alone	1	Fri	7	8.7	0	3.9	0	no	no
635	-12	M	CON	One	HF OPD appointment first in day	HF MD	9AM-10AM	Appointment at HF OPD alone	1	Mon	46	8.5	0.01	0	0	yes	no
636	-16	M	CON	Two	HF OPD appointment subsequent in day	HF MD	2PM-3PM	Multiple appointments including HF OPD	1	Tues	5	8.1	0.01	7.1	0.1	no	no
637	-10	M	EST	One	HF OPD appointment first in day	HF MD	10AM-11AM	Appointment at HF OPD alone	1	Fri	44	11.4	0.22	0	0	yes	no
638	-125	F	EST	One	HF OPD appointment first in day	HF MD	2PM-3PM	Appointment at HF OPD alone	2	Thurs	66	4.9	0	0	0	yes	yes
639	29	F	CON	One	HF OPD appointment first in day	HF MD	9AM-10AM	Appointment at HF OPD alone	2	Fri	59	6	0.01	0	0	no	no
640	-14	F	CON	One	HF OPD appointment first in day	HF MD	12PM-1PM	Appointment at HF OPD alone	4	Thurs	59	9.4	0.16	0	0	yes	no
641	-12	M	CON	One	HF OPD appointment first in day	HF MD	2PM-3PM	Appointment at HF OPD alone	4	Tues	54	10.7	0	0	0	no	no
642	15	F	EST	Three or more	HF OPD appointment subsequent in day	HF APP	1PM-2PM	Multiple appointments including HF OPD	4	Tues	57	3.8	0	0	0	no	no
643	50	F	EST	One	HF OPD appointment first in day	HF MD	9AM-10AM	Appointment at HF OPD alone	1	Fri	37	4.5	0	0	0	no	no
644	-21	M	EST	Two	HF OPD appointment subsequent in day	HF MD	9AM-10AM	Multiple appointments including HF OPD	4	Mon	60	5.1	0	0	0	no	no
645	-45	M	EST	One	HF OPD appointment first in day	HF MD	11AM-12PM	Appointment at HF OPD alone	1	Wed	34	8.1	0	0	0	no	no
646	14	M	NEW	One	HF OPD appointment first in day	HF MD	8AM-9AM	Appointment at HF OPD alone	4	Tues	49	9.2	0	0	0	no	no
647	-52	M	EST	One	HF OPD appointment first in day	HF MD	1PM-2PM	Appointment at HF OPD alone	1	Mon	20	13.9	0.01	1.2	0.1	yes	no
648	1	M	EST	One	HF OPD appointment first in day	HF MD	3PM-5PM	Appointment at HF OPD alone	1	Tues	41	10.1	0.08	0	0	yes	no
649	-13	F	CON	One	HF OPD appointment first in day	HF MD	2PM-3PM	Appointment at HF OPD alone	4	Fri	66	15.4	0.25	0	0	yes	no
650	-31	M	EST	Two	HF OPD appointment subsequent in day	HF MD	11AM-12PM	Multiple appointments including HF OPD	4	Mon	64	13.9	0	0	0	no	no
651	-18	F	EST	Two	HF OPD appointment subsequent in day	HF MD	12PM-1PM	Multiple appointments including HF OPD	1	Wed	30	6.3	0.21	0	2.4	yes	no
652	-32	M	CON	One	HF OPD appointment first in day	HF MD	9AM-10AM	Appointment at HF OPD alone	1	Fri	37	4.5	0	0	0	no	no
653	-41	F	EST	Two	HF OPD appointment subsequent in day	HF MD	11AM-12PM	Multiple appointments including HF OPD	1	Tues	12	10.3	0.04	7.1	0.4	yes	no
654	-4	F	EST	One	HF OPD appointment first in day	HF MD	12PM-1PM	Appointment at HF OPD alone	2	Wed	59	4.5	0	0	0	yes	yes
655	-6	M	EST	One	HF OPD appointment first in day	HF MD	7AM-8AM	Appointment at HF OPD alone	2	Fri	55	7.2	0	0	0	no	no
656	-27	M	CON	One	HF OPD appointment first in day	HF MD	10AM-11AM	Appointment at HF OPD alone	3	Tues	79	6.7	0	0	0	no	no
657	-28	M	EST	One	HF OPD appointment first in day	HF MD	10AM-11AM	Appointment at HF OPD alone	1	Wed	19	9.8	0	9.1	0	no	no
658	24	M	NEW	One	HF OPD appointment first in day	HF MD	9AM-10AM	Appointment at HF OPD alone	3	Mon	76	6.7	0.87	0	0	yes	no
659	17	F	NEW	One	HF OPD appointment first in day	HF MD	10AM-11AM	Appointment at HF OPD alone	4	Thurs	41	16.3	0	0	0	no	no
660	-25	M	EST	One	HF OPD appointment first in day	HF MD	1PM-2PM	Appointment at HF OPD alone	2	Wed	59	4.5	0	0	0	yes	yes
661	40	F	CON	Three or more	HF OPD appointment subsequent in day	HF MD	11AM-12PM	Multiple appointments including HF OPD	3	Mon	60	6.9	0	0	0	no	no
662	-10	F	CON	One	HF OPD appointment first in day	HF MD	7AM-8AM	Appointment at HF OPD alone	4	Mon	60	16.1	0.1	0	0	no	no
663	-16	F	EST	One	HF OPD appointment first in day	HF MD	9AM-10AM	Appointment at HF OPD alone	3	Wed	80	5.4	0.14	0	0	yes	no
664	-13	M	EST	Two	HF OPD appointment subsequent in day	HF MD	12PM-1PM	Multiple appointments including HF OPD	2	Wed	40	7.4	0	0	0	no	no
665	-12	M	EST	Three or more	HF OPD appointment subsequent in day	HF MD	2PM-3PM	Multiple appointments including HF OPD	1	Thurs	37	7.2	0	0	0	no	no
666	-26	F	EST	Three or more	HF OPD appointment subsequent in day	HF MD	2PM-3PM	Multiple appointments including HF OPD	1	Thurs	26	4.7	0.02	2	0.4	yes	no
667	-25	M	EST	One	HF OPD appointment first in day	HF MD	8AM-9AM	Appointment at HF OPD alone	2	Tues	63	11.9	0	0	0	no	no
668	-3	M	NEW	One	HF OPD appointment first in day	HF MD	10AM-11AM	Appointment at HF OPD alone	3	Thurs	79	9.6	0	0	0	no	no
669	-29	M	EST	One	HF OPD appointment first in day	HF MD	8AM-9AM	Appointment at HF OPD alone	2	Tues	62	16.6	0	0	0	no	no
670	-20	M	EST	One	HF OPD appointment first in day	HF APP	12PM-1PM	Appointment at HF OPD alone	4	Tues	57	3.8	0	0	0	no	no
671	26	M	CON	One	HF OPD appointment first in day	HF MD	1PM-2PM	Appointment at HF OPD alone	2	Fri	35	9.6	0.16	1.2	0.6	yes	no
672	11	F	EST	One	HF OPD appointment first in day	HF MD	10AM-11AM	Appointment at HF OPD alone	1	Tues	27	8.1	0	0	0	no	no
673	-17	F	NEW	One	HF OPD appointment first in day	HF MD	9AM-10AM	Appointment at HF OPD alone	1	Thurs	17	11	0	7.9	0	no	no
674	-29	M	EST	One	HF OPD appointment first in day	HF MD	8AM-9AM	Appointment at HF OPD alone	1	Wed	19	9.8	0	9.1	0	no	no
675	-6	F	EST	One	HF OPD appointment first in day	HF MD	1PM-2PM	Appointment at HF OPD alone	4	Mon	29	9.4	0	0	0	no	no
676	45	M	EST	One	HF OPD appointment first in day	HF MD	8AM-9AM	Appointment at HF OPD alone	2	Mon	68	10.5	0.04	0	0	no	no
677	10	M	EST	One	HF OPD appointment first in day	HF MD	9AM-10AM	Appointment at HF OPD alone	1	Fri	28	11.6	0	5.1	0	no	yes
678	-8	F	NEW	One	HF OPD appointment first in day	HF MD	11AM-12PM	Appointment at HF OPD alone	3	Thurs	61	8.3	0.93	0	0	yes	no
679	-35	F	CON	One	HF OPD appointment first in day	HF MD	1PM-2PM	Appointment at HF OPD alone	4	Fri	39	13	0.09	0	0	yes	no
680	1	M	EST	Two	HF OPD appointment subsequent in day	HF MD	2PM-3PM	Multiple appointments including HF OPD	2	Mon	64	7.2	0.03	0	0	no	no
681	-19	M	EST	One	HF OPD appointment first in day	HF APP	8AM-9AM	Appointment at HF OPD alone	3	Wed	70	7.8	0	0	0	no	no
682	-7	M	EST	One	HF OPD appointment first in day	HF MD	9AM-10AM	Appointment at HF OPD alone	4	Mon	36	6.9	0	0	0	no	no
683	-6	F	EST	One	HF OPD appointment first in day	HF MD	11AM-12PM	Appointment at HF OPD alone	2	Thurs	54	14.3	0.42	0	0	yes	no
684	-8	F	EST	Two	HF OPD appointment subsequent in day	HF MD	9AM-10AM	Multiple appointments including HF OPD	3	Thurs	65	5.8	0	0	0	no	no
685	-51	M	CON	One	HF OPD appointment first in day	HF MD	11AM-12PM	Appointment at HF OPD alone	2	Thurs	49	5.4	0	0	0	yes	no
686	18	F	EST	One	HF OPD appointment first in day	HF MD	11AM-12PM	Appointment at HF OPD alone	2	Wed	51	10.3	0	0	0	no	no
687	-17	M	EST	One	HF OPD appointment first in day	HF MD	2PM-3PM	Appointment at HF OPD alone	1	Mon	53	17.2	0.62	0	0	yes	no
688	-22	F	EST	One	HF OPD appointment first in day	HF MD	12PM-1PM	Appointment at HF OPD alone	2	Wed	44	15	0.03	0	0	no	no
689	-61	F	EST	One	HF OPD appointment first in day	HF MD	8AM-9AM	Appointment at HF OPD alone	2	Wed	44	15	0.03	0	0	no	no
690	-71	M	EST	One	HF OPD appointment first in day	HF MD	9AM-10AM	Appointment at HF OPD alone	2	Thurs	52	9.6	0.01	0	0	yes	yes
691	-26	M	CON	One	HF OPD appointment first in day	HF MD	7AM-8AM	Appointment at HF OPD alone	2	Wed	41	15.7	0.24	0	0	yes	no
692	-19	M	EST	Two	HF OPD appointment subsequent in day	HF MD	3PM-5PM	Multiple appointments including HF OPD	1	Thurs	26	4.7	0.02	2	0.4	yes	no
693	-25	M	CON	One	HF OPD appointment first in day	HF MD	10AM-11AM	Appointment at HF OPD alone	2	Thurs	76	11.2	0	0	0	no	no
694	-4	M	EST	One	HF OPD appointment first in day	HF MD	9AM-10AM	Appointment at HF OPD alone	2	Thurs	48	10.1	0	0	0	no	no
695	-8	F	EST	One	HF OPD appointment first in day	HF MD	9AM-10AM	Appointment at HF OPD alone	2	Mon	74	10.1	0.85	0	0	yes	no
696	-53	F	EST	One	HF OPD appointment first in day	HF MD	2PM-3PM	Appointment at HF OPD alone	2	Tues	46	6.7	0	0	0	no	no
697	-33	F	CON	One	HF OPD appointment first in day	HF MD	12PM-1PM	Appointment at HF OPD alone	2	Wed	61	7.6	0	0	0	no	no
698	-13	M	EST	One	HF OPD appointment first in day	HF APP	10AM-11AM	Appointment at HF OPD alone	4	Fri	52	9.8	0	0	0	no	no
699	5	F	EST	One	HF OPD appointment first in day	HF APP	10AM-11AM	Appointment at HF OPD alone	3	Mon	75	5.8	0	0	0	no	no
700	-9	M	CON	One	HF OPD appointment first in day	HF MD	12PM-1PM	Appointment at HF OPD alone	1	Tues	31	11.9	0.14	3.1	2	yes	yes
701	-14	F	EST	Two	HF OPD appointment subsequent in day	HF MD	11AM-12PM	Multiple appointments including HF OPD	4	Thurs	57	18.6	0	0	0	no	no
702	-42	M	EST	One	HF OPD appointment first in day	HF MD	1PM-2PM	Appointment at HF OPD alone	1	Fri	30	7.4	0	0	0	no	no
703	-2	M	CON	One	HF OPD appointment first in day	HF MD	9AM-10AM	Appointment at HF OPD alone	2	Thurs	53	7.6	0	0	0	no	no
704	28	M	EST	One	HF OPD appointment first in day	HF MD	1PM-2PM	Appointment at HF OPD alone	1	Fri	-2	7.8	0	5.9	0	no	no
705	-17	M	EST	One	HF OPD appointment first in day	HF MD	11AM-12PM	Appointment at HF OPD alone	3	Mon	76	5.4	0	0	0	no	no
706	16	M	EST	One	HF OPD appointment first in day	HF MD	9AM-10AM	Appointment at HF OPD alone	2	Thurs	54	13	0.01	0	0	no	no
707	8	M	NEW	One	HF OPD appointment first in day	HF MD	1PM-2PM	Appointment at HF OPD alone	1	Wed	26	6.7	0	0	0	no	no
708	-44	F	CON	One	HF OPD appointment first in day	HF MD	12PM-1PM	Appointment at HF OPD alone	2	Thurs	42	9.2	0	0	0	no	no
709	-38	F	EST	One	HF OPD appointment first in day	HF MD	11AM-12PM	Appointment at HF OPD alone	2	Mon	74	10.5	0	0	0	no	no
710	23	M	EST	One	HF OPD appointment first in day	HF APP	10AM-11AM	Appointment at HF OPD alone	4	Thurs	67	7.4	0	0	0	no	no
711	2	F	EST	One	HF OPD appointment first in day	HF MD	11AM-12PM	Appointment at HF OPD alone	1	Fri	44	11.4	0.22	0	0	yes	no
712	12	M	EST	One	HF OPD appointment first in day	HF MD	10AM-11AM	Appointment at HF OPD alone	3	Wed	70	6.5	0	0	0	no	no
713	-7	F	CON	One	HF OPD appointment first in day	HF MD	1PM-2PM	Appointment at HF OPD alone	2	Mon	62	4	0	0	0	no	no
714	0	F	CON	One	HF OPD appointment first in day	HF MD	11AM-12PM	Appointment at HF OPD alone	4	Fri	35	10.1	0	0	0	no	no
715	-8	M	EST	One	HF OPD appointment first in day	HF MD	12PM-1PM	Appointment at HF OPD alone	2	Wed	48	9.8	0	0	0	no	no
716	7	M	EST	One	HF OPD appointment first in day	HF MD	12PM-1PM	Appointment at HF OPD alone	3	Thurs	73	3.8	0	0	0	no	no
717	10	F	CON	Two	HF OPD appointment subsequent in day	HF MD	2PM-3PM	Multiple appointments including HF OPD	3	Tues	71	8.5	0	0	0	no	no
718	-6	M	EST	One	HF OPD appointment first in day	HF MD	10AM-11AM	Appointment at HF OPD alone	1	Thurs	26	4.7	0.02	2	0.4	yes	no
719	-4	M	EST	One	HF OPD appointment first in day	HF MD	10AM-11AM	Appointment at HF OPD alone	4	Tues	37	4.9	0	0	0	no	no
720	6	F	CON	One	HF OPD appointment first in day	HF MD	10AM-11AM	Appointment at HF OPD alone	4	Fri	55	19.5	0.76	0	0	yes	no
721	10	F	EST	Two	HF OPD appointment subsequent in day	HF MD	12PM-1PM	Multiple appointments including HF OPD	3	Fri	74	10.5	0.49	0	0	yes	no
722	-34	M	EST	One	HF OPD appointment first in day	HF MD	9AM-10AM	Appointment at HF OPD alone	1	Mon	39	5.6	0	5.9	0	no	no
723	6	F	EST	One	HF OPD appointment first in day	HF MD	3PM-5PM	Appointment at HF OPD alone	1	Wed	9	2.9	0	5.1	0	yes	yes
724	-30	M	EST	Three or more	HF OPD appointment subsequent in day	HF MD	3PM-5PM	Multiple appointments including HF OPD	2	Tues	62	16.6	0	0	0	no	no
725	81	F	NEW	One	HF OPD appointment first in day	HF MD	12PM-1PM	Appointment at HF OPD alone	1	Wed	30	11.2	0.35	7.9	4.4	yes	yes
726	-40	M	NEW	One	HF OPD appointment first in day	HF MD	9AM-10AM	Appointment at HF OPD alone	1	Mon	33	8.9	0	0	0	no	no
727	60	M	NEW	One	HF OPD appointment first in day	HF MD	8AM-9AM	Appointment at HF OPD alone	4	Tues	75	13.6	0.09	0	0	yes	no
728	3	F	CON	One	HF OPD appointment first in day	HF MD	8AM-9AM	Appointment at HF OPD alone	1	Fri	24	11	0	1.2	0	no	no
729	52	M	NEW	One	HF OPD appointment first in day	HF MD	7AM-8AM	Appointment at HF OPD alone	3	Fri	68	4.7	0	0	0	yes	yes
730	-7	M	EST	Three or more	HF OPD appointment subsequent in day	HF MD	1PM-2PM	Multiple appointments including HF OPD	1	Fri	28	11.6	0	5.1	0	no	yes
731	7	M	NEW	One	HF OPD appointment first in day	HF MD	9AM-10AM	Appointment at HF OPD alone	3	Thurs	76	10.1	0	0	0	no	no
732	-31	M	EST	One	HF OPD appointment first in day	HF MD	11AM-12PM	Appointment at HF OPD alone	1	Tues	45	14.5	0	0	0	yes	yes
733	16	F	EST	One	HF OPD appointment first in day	HF MD	9AM-10AM	Appointment at HF OPD alone	1	Wed	30	6.3	0.21	0	2.4	yes	no
734	-69	F	EST	One	HF OPD appointment first in day	HF MD	10AM-11AM	Appointment at HF OPD alone	1	Tues	17	10.3	0	5.1	0	no	yes
735	14	F	EST	One	HF OPD appointment first in day	HF MD	2PM-3PM	Appointment at HF OPD alone	2	Wed	69	4.7	0	0	0	no	no
736	22	F	EST	One	HF OPD appointment first in day	HF MD	1PM-2PM	Appointment at HF OPD alone	1	Thurs	26	4.7	0.02	2	0.4	yes	no
737	-37	F	EST	One	HF OPD appointment first in day	HF MD	11AM-12PM	Appointment at HF OPD alone	2	Tues	62	16.6	0	0	0	no	no
738	-23	M	EST	Two	HF OPD appointment subsequent in day	HF MD	2PM-3PM	Multiple appointments including HF OPD	3	Wed	67	10.7	0	0	0	yes	yes
739	-15	M	EST	One	HF OPD appointment first in day	HF MD	8AM-9AM	Appointment at HF OPD alone	1	Tues	19	8.5	0	3.9	0	yes	no
740	-20	F	EST	One	HF OPD appointment first in day	HF MD	11AM-12PM	Appointment at HF OPD alone	1	Fri	-2	7.8	0	5.9	0	no	no
741	-50	F	CON	One	HF OPD appointment first in day	HF MD	8AM-9AM	Appointment at HF OPD alone	1	Tues	45	14.5	0	0	0	yes	yes
742	44	M	NEW	One	HF OPD appointment first in day	HF MD	9AM-10AM	Appointment at HF OPD alone	4	Wed	43	10.3	0	0	0	no	no
743	12	M	EST	One	HF OPD appointment first in day	HF MD	12PM-1PM	Appointment at HF OPD alone	1	Mon	30	11.4	0.24	5.1	2.7	yes	yes
744	-38	F	CON	One	HF OPD appointment first in day	HF MD	7AM-8AM	Appointment at HF OPD alone	4	Tues	39	8.9	0	0	0	yes	yes
745	4	F	EST	One	HF OPD appointment first in day	HF MD	2PM-3PM	Appointment at HF OPD alone	2	Thurs	67	3.1	0.08	0	0	yes	no
746	-64	F	EST	One	HF OPD appointment first in day	HF MD	3PM-5PM	Appointment at HF OPD alone	2	Mon	60	18.6	0.14	0	0	yes	yes
747	1	F	CON	One	HF OPD appointment first in day	HF MD	8AM-9AM	Appointment at HF OPD alone	1	Mon	15	14.1	0	1.2	0	no	no
748	2	F	EST	One	HF OPD appointment first in day	HF MD	10AM-11AM	Appointment at HF OPD alone	1	Wed	23	15	0.22	3.9	3.8	yes	yes
749	-3	F	EST	Two	HF OPD appointment subsequent in day	HF MD	3PM-5PM	Multiple appointments including HF OPD	2	Thurs	54	13	0.01	0	0	no	no
750	1	M	NEW	One	HF OPD appointment first in day	HF MD	12PM-1PM	Appointment at HF OPD alone	3	Fri	62	10.1	0.52	0	0	no	no
751	18	F	EST	One	HF OPD appointment first in day	HF MD	2PM-3PM	Appointment at HF OPD alone	2	Tues	64	10.5	0	0	0	no	no
752	15	M	EST	One	HF OPD appointment first in day	HF MD	2PM-3PM	Appointment at HF OPD alone	1	Mon	49	10.1	0	0	0	no	no
753	5	M	NEW	One	HF OPD appointment first in day	HF MD	7AM-8AM	Appointment at HF OPD alone	2	Wed	47	13	0	0	0	no	no
754	254	M	CON	Two	HF OPD appointment subsequent in day	HF MD	11AM-12PM	Multiple appointments including HF OPD	4	Tues	55	5.1	0	0	0	no	no
755	-7	F	EST	Two	HF OPD appointment subsequent in day	HF MD	12PM-1PM	Multiple appointments including HF OPD	3	Thurs	68	10.3	0	0	0	no	no
756	1	M	EST	One	HF OPD appointment first in day	HF MD	12PM-1PM	Appointment at HF OPD alone	2	Mon	64	13.9	0.08	0	0	yes	no
757	-6	M	NEW	One	HF OPD appointment first in day	HF MD	8AM-9AM	Appointment at HF OPD alone	1	Fri	34	7.4	0.24	0	0	yes	no
758	9	F	NEW	One	HF OPD appointment first in day	HF MD	9AM-10AM	Appointment at HF OPD alone	3	Thurs	67	8.7	0	0	0	no	no
759	-53	F	EST	Three or more	HF OPD appointment subsequent in day	HF MD	1PM-2PM	Multiple appointments including HF OPD	4	Fri	45	8.1	0	0	0	no	no
760	-38	F	EST	Two	HF OPD appointment subsequent in day	HF MD	2PM-3PM	Multiple appointments including HF OPD	2	Thurs	67	6.5	0	0	0	no	no
761	5	F	EST	One	HF OPD appointment first in day	HF MD	8AM-9AM	Appointment at HF OPD alone	2	Fri	54	8.5	0.01	0	0	no	no
762	-59	M	EST	One	HF OPD appointment first in day	HF MD	12PM-1PM	Appointment at HF OPD alone	1	Tues	19	8.5	0	3.9	0	yes	no
763	6	M	EST	One	HF OPD appointment first in day	HF MD	9AM-10AM	Appointment at HF OPD alone	2	Thurs	67	3.1	0.08	0	0	yes	no
764	-10	M	EST	One	HF OPD appointment first in day	HF MD	1PM-2PM	Appointment at HF OPD alone	1	Fri	41	10.3	0	0	0	yes	no
765	-6	M	EST	One	HF OPD appointment first in day	HF MD	9AM-10AM	Appointment at HF OPD alone	2	Thurs	73	7.6	0	0	0	yes	no
766	-56	M	NEW	One	HF OPD appointment first in day	HF MD	8AM-9AM	Appointment at HF OPD alone	3	Thurs	82	9.8	0.25	0	0	no	no
767	65	F	NEW	One	HF OPD appointment first in day	HF MD	8AM-9AM	Appointment at HF OPD alone	2	Wed	53	7.2	0.18	0	0	yes	no
768	15	F	EST	One	HF OPD appointment first in day	HF MD	3PM-5PM	Appointment at HF OPD alone	2	Fri	75	6.5	0	0	0	no	no
769	45	F	CON	Two	HF OPD appointment subsequent in day	HF MD	12PM-1PM	Multiple appointments including HF OPD	1	Wed	45	11.9	0.04	0	0	no	no
770	20	F	EST	Three or more	HF OPD appointment subsequent in day	HF MD	11AM-12PM	Multiple appointments including HF OPD	2	Thurs	74	8.1	0.08	0	0	yes	no
771	-21	M	EST	Two	HF OPD appointment subsequent in day	HF MD	11AM-12PM	Multiple appointments including HF OPD	2	Thurs	67	3.1	0.08	0	0	yes	no
772	-26	M	CON	One	HF OPD appointment first in day	HF MD	2PM-3PM	Appointment at HF OPD alone	3	Fri	67	7.8	0	0	0	no	no
773	30	M	CON	One	HF OPD appointment first in day	HF MD	8AM-9AM	Appointment at HF OPD alone	3	Tues	76	5.8	0	0	0	no	no
774	8	M	CON	One	HF OPD appointment first in day	HF MD	10AM-11AM	Appointment at HF OPD alone	4	Tues	57	3.8	0	0	0	no	no
775	-22	M	EST	Three or more	HF OPD appointment subsequent in day	HF MD	11AM-12PM	Multiple appointments including HF OPD	3	Tues	76	5.8	0	0	0	no	no
776	-100	M	EST	Three or more	HF OPD appointment subsequent in day	HF MD	2PM-3PM	Multiple appointments including HF OPD	2	Wed	40	7.4	0	0	0	no	no
777	-19	M	CON	One	HF OPD appointment first in day	HF MD	7AM-8AM	Appointment at HF OPD alone	2	Wed	73	9.4	0	0	0	no	no
778	-12	F	EST	One	HF OPD appointment first in day	HF MD	12PM-1PM	Appointment at HF OPD alone	1	Fri	44	11.4	0.22	0	0	yes	no
779	15	M	NEW	One	HF OPD appointment first in day	HF MD	7AM-8AM	Appointment at HF OPD alone	2	Fri	60	7.2	0.15	0	0	yes	no
780	223	F	CON	One	HF OPD appointment first in day	HF MD	8AM-9AM	Appointment at HF OPD alone	3	Fri	64	6.5	1.02	0	0	yes	no
781	-36	M	EST	One	HF OPD appointment first in day	HF MD	7AM-8AM	Appointment at HF OPD alone	2	Fri	60	7.2	0.15	0	0	yes	no
782	-16	F	EST	Two	HF OPD appointment subsequent in day	HF MD	8AM-9AM	Multiple appointments including HF OPD	1	Fri	31	5.8	0.07	3.1	0.9	yes	no
783	-9	M	CON	One	HF OPD appointment first in day	HF MD	9AM-10AM	Appointment at HF OPD alone	3	Tues	79	6.7	0	0	0	no	no
784	13	M	EST	Three or more	HF OPD appointment subsequent in day	HF MD	1PM-2PM	Multiple appointments including HF OPD	3	Mon	65	10.3	0.27	0	0	no	no
785	-48	F	NEW	One	HF OPD appointment first in day	HF MD	2PM-3PM	Appointment at HF OPD alone	4	Thurs	57	18.6	0	0	0	no	no
786	35	M	NEW	One	HF OPD appointment first in day	HF MD	1PM-2PM	Appointment at HF OPD alone	2	Thurs	68	8.7	0.56	0	0	yes	no
787	18	F	NEW	One	HF OPD appointment first in day	HF MD	12PM-1PM	Appointment at HF OPD alone	1	Thurs	27	11	0	2	0	no	no
788	10	M	EST	Two	HF OPD appointment subsequent in day	HF MD	12PM-1PM	Multiple appointments including HF OPD	2	Wed	46	5.8	0	0	0	yes	yes
789	2	F	CON	One	HF OPD appointment first in day	HF MD	12PM-1PM	Appointment at HF OPD alone	4	Fri	65	11.6	0.11	0	0	yes	no
790	9	F	EST	One	HF OPD appointment first in day	HF APP	10AM-11AM	Appointment at HF OPD alone	1	Tues	49	13.4	0.53	0	0	yes	no
791	-18	F	EST	One	HF OPD appointment first in day	HF MD	1PM-2PM	Appointment at HF OPD alone	2	Fri	67	7.6	0	0	0	no	no
792	-42	F	EST	Three or more	HF OPD appointment subsequent in day	HF MD	2PM-3PM	Multiple appointments including HF OPD	4	Thurs	55	10.5	0	0	0	no	no
793	-17	M	CON	Three or more	HF OPD appointment subsequent in day	HF MD	11AM-12PM	Multiple appointments including HF OPD	4	Wed	53	6.9	0.03	0	0	no	no
794	-18	F	EST	One	HF OPD appointment first in day	HF MD	3PM-5PM	Appointment at HF OPD alone	2	Wed	48	9.8	0	0	0	no	no
795	10	F	CON	One	HF OPD appointment first in day	HF MD	11AM-12PM	Appointment at HF OPD alone	4	Tues	49	9.2	0	0	0	no	no
796	-22	F	EST	One	HF OPD appointment first in day	HF MD	3PM-5PM	Appointment at HF OPD alone	3	Mon	72	3.8	0	0	0	yes	no
797	-13	M	NEW	One	HF OPD appointment first in day	HF MD	11AM-12PM	Appointment at HF OPD alone	3	Thurs	65	5.8	0	0	0	no	no
798	-36	F	EST	Two	HF OPD appointment subsequent in day	HF MD	2PM-3PM	Multiple appointments including HF OPD	3	Fri	69	8.9	0	0	0	no	no
799	-15	M	CON	One	HF OPD appointment first in day	HF MD	2PM-3PM	Appointment at HF OPD alone	1	Mon	46	8.5	0.01	0	0	yes	no
800	26	F	EST	One	HF OPD appointment first in day	HF MD	11AM-12PM	Appointment at HF OPD alone	1	Thurs	5	16.6	0.02	2	0.6	no	no
801	-33	F	EST	One	HF OPD appointment first in day	HF MD	8AM-9AM	Appointment at HF OPD alone	1	Thurs	30	15	0.19	1.2	0.8	yes	yes
802	1	F	CON	One	HF OPD appointment first in day	HF MD	9AM-10AM	Appointment at HF OPD alone	3	Tues	75	11	0.77	0	0	yes	no
803	-60	F	EST	Two	HF OPD appointment subsequent in day	HF MD	12PM-1PM	Multiple appointments including HF OPD	1	Wed	22	9.6	0.02	3.9	0	yes	yes
804	1	F	NEW	Three or more	HF OPD appointment subsequent in day	HF MD	11AM-12PM	Multiple appointments including HF OPD	1	Wed	29	6.9	0.01	5.1	0.1	yes	yes
805	-12	M	EST	One	HF OPD appointment first in day	HF MD	1PM-2PM	Appointment at HF OPD alone	1	Wed	9	2.9	0	5.1	0	yes	yes
806	-72	M	EST	One	HF OPD appointment first in day	HF MD	2PM-3PM	Appointment at HF OPD alone	4	Mon	54	4.9	0	0	0	no	no
807	-17	M	NEW	Two	HF OPD appointment subsequent in day	HF MD	1PM-2PM	Multiple appointments including HF OPD	2	Wed	39	9.2	0	0	0	no	no
808	12	M	EST	One	HF OPD appointment first in day	HF MD	11AM-12PM	Appointment at HF OPD alone	3	Wed	69	9.4	0	0	0	no	no
809	-12	M	EST	One	HF OPD appointment first in day	HF MD	10AM-11AM	Appointment at HF OPD alone	4	Thurs	49	22.4	0.14	0	0	yes	no
810	-198	M	EST	Two	HF OPD appointment subsequent in day	HF MD	12PM-1PM	Multiple appointments including HF OPD	1	Thurs	37	7.2	0	0	0	no	no
811	7	F	EST	One	HF OPD appointment first in day	HF MD	11AM-12PM	Appointment at HF OPD alone	1	Tues	31	4.9	0.02	0	0.2	yes	yes
812	-15	F	EST	Two	HF OPD appointment subsequent in day	HF MD	2PM-3PM	Multiple appointments including HF OPD	3	Thurs	66	8.9	0	0	0	no	no
813	3	M	EST	One	HF OPD appointment first in day	HF MD	8AM-9AM	Appointment at HF OPD alone	1	Wed	15	14.5	0.01	5.9	0.5	yes	no
814	-16	F	CON	One	HF OPD appointment first in day	HF MD	9AM-10AM	Appointment at HF OPD alone	1	Tues	43	12.8	0	0	0	no	no
815	-18	M	EST	Two	HF OPD appointment subsequent in day	HF MD	9AM-10AM	Multiple appointments including HF OPD	3	Tues	75	11	0.77	0	0	yes	no
816	-8	M	EST	One	HF OPD appointment first in day	HF MD	1PM-2PM	Appointment at HF OPD alone	4	Thurs	49	22.4	0.14	0	0	yes	no
817	-7	M	CON	Two	HF OPD appointment subsequent in day	HF MD	10AM-11AM	Multiple appointments including HF OPD	2	Thurs	74	8.1	0.08	0	0	yes	no
818	-21	M	CON	One	HF OPD appointment first in day	HF MD	10AM-11AM	Appointment at HF OPD alone	3	Thurs	61	8.3	0.93	0	0	yes	no
819	3	M	EST	One	HF OPD appointment first in day	HF MD	1PM-2PM	Appointment at HF OPD alone	1	Wed	22	9.6	0.02	3.9	0	yes	yes
820	-36	M	CON	One	HF OPD appointment first in day	HF MD	7AM-8AM	Appointment at HF OPD alone	3	Tues	80	8.5	0	0	0	no	no
821	-10	M	EST	One	HF OPD appointment first in day	HF MD	8AM-9AM	Appointment at HF OPD alone	4	Mon	38	3.1	0	0	0	yes	yes
822	-50	M	EST	One	HF OPD appointment first in day	HF APP	11AM-12PM	Appointment at HF OPD alone	1	Mon	21	13	0.04	7.1	0.9	yes	yes
823	-33	F	CON	One	HF OPD appointment first in day	HF MD	11AM-12PM	Appointment at HF OPD alone	1	Tues	6	14.3	0	9.1	0	no	no
824	-3	F	EST	One	HF OPD appointment first in day	HF MD	1PM-2PM	Appointment at HF OPD alone	2	Mon	60	4.5	0	0	0	no	no
825	-26	M	CON	One	HF OPD appointment first in day	HF MD	9AM-10AM	Appointment at HF OPD alone	4	Wed	46	12.3	0	0	0	no	no
826	26	M	CON	One	HF OPD appointment first in day	HF MD	9AM-10AM	Appointment at HF OPD alone	3	Thurs	67	9.6	0	0	0	no	no
827	0	F	EST	One	HF OPD appointment first in day	HF MD	8AM-9AM	Appointment at HF OPD alone	2	Mon	74	10.5	0	0	0	no	no
828	-32	F	CON	One	HF OPD appointment first in day	HF MD	8AM-9AM	Appointment at HF OPD alone	4	Mon	60	5.1	0	0	0	no	no
829	-18	F	EST	One	HF OPD appointment first in day	HF MD	9AM-10AM	Appointment at HF OPD alone	1	Tues	31	4.9	0.02	0	0.2	yes	yes
830	-13	F	EST	One	HF OPD appointment first in day	HF APP	12PM-1PM	Appointment at HF OPD alone	1	Thurs	5	12.8	0.02	7.1	1	yes	no
831	-12	F	CON	One	HF OPD appointment first in day	HF MD	11AM-12PM	Appointment at HF OPD alone	3	Wed	77	8.5	0	0	0	no	no
832	-23	F	EST	Two	HF OPD appointment subsequent in day	HF MD	12PM-1PM	Multiple appointments including HF OPD	1	Fri	7	8.7	0	3.9	0	no	no
833	5	M	EST	One	HF OPD appointment first in day	HF MD	11AM-12PM	Appointment at HF OPD alone	1	Mon	39	5.6	0	5.9	0	no	no
834	11	F	EST	One	HF OPD appointment first in day	HF MD	8AM-9AM	Appointment at HF OPD alone	2	Tues	64	10.5	0	0	0	no	no
835	6	M	EST	One	HF OPD appointment first in day	HF MD	8AM-9AM	Appointment at HF OPD alone	3	Tues	80	8.5	0	0	0	no	no
836	-8	F	EST	One	HF OPD appointment first in day	HF MD	2PM-3PM	Appointment at HF OPD alone	2	Tues	76	11.2	0.98	0	0	yes	no
837	2	F	EST	One	HF OPD appointment first in day	HF MD	11AM-12PM	Appointment at HF OPD alone	4	Wed	53	6.9	0.03	0	0	no	no
838	-23	M	EST	One	HF OPD appointment first in day	HF MD	8AM-9AM	Appointment at HF OPD alone	3	Wed	77	10.5	0.21	0	0	yes	no
839	23	M	NEW	One	HF OPD appointment first in day	HF MD	10AM-11AM	Appointment at HF OPD alone	4	Tues	29	10.5	0	0	0	no	yes
840	5	M	EST	Two	HF OPD appointment subsequent in day	HF MD	12PM-1PM	Multiple appointments including HF OPD	2	Wed	61	7.6	0	0	0	no	no
841	8	M	CON	One	HF OPD appointment first in day	HF MD	10AM-11AM	Appointment at HF OPD alone	3	Wed	74	4.9	0	0	0	no	no
842	-11	F	EST	One	HF OPD appointment first in day	HF MD	3PM-5PM	Appointment at HF OPD alone	1	Thurs	15	11.9	0	5.1	0	yes	yes
843	-17	M	EST	Two	HF OPD appointment subsequent in day	HF MD	11AM-12PM	Multiple appointments including HF OPD	1	Tues	6	14.3	0	9.1	0	no	no
844	-27	M	CON	Three or more	HF OPD appointment subsequent in day	HF MD	12PM-1PM	Multiple appointments including HF OPD	2	Thurs	75	8.5	1.26	0	0	yes	yes
845	-12	M	EST	Two	HF OPD appointment subsequent in day	HF MD	12PM-1PM	Multiple appointments including HF OPD	1	Mon	33	8.9	0	0	0	no	no
846	-24	M	EST	Two	HF OPD appointment subsequent in day	HF MD	8AM-9AM	Multiple appointments including HF OPD	2	Thurs	66	4.9	0	0	0	yes	yes
847	28	F	EST	One	HF OPD appointment first in day	HF MD	8AM-9AM	Appointment at HF OPD alone	2	Wed	72	11.4	0.31	0	0	yes	yes
848	-1	M	EST	One	HF OPD appointment first in day	HF MD	2PM-3PM	Appointment at HF OPD alone	1	Mon	20	13.9	0.01	1.2	0.1	yes	no
849	-11	M	EST	One	HF OPD appointment first in day	HF MD	9AM-10AM	Appointment at HF OPD alone	1	Fri	15	19.9	0.06	3.1	1.6	no	yes
850	12	F	EST	One	HF OPD appointment first in day	HF MD	8AM-9AM	Appointment at HF OPD alone	3	Tues	76	5.1	0.01	0	0	yes	yes
851	-35	F	EST	One	HF OPD appointment first in day	HF MD	10AM-11AM	Appointment at HF OPD alone	3	Wed	70	6.5	0	0	0	no	no
852	-3	M	EST	Two	HF OPD appointment subsequent in day	HF MD	2PM-3PM	Multiple appointments including HF OPD	2	Mon	74	10.1	0.85	0	0	yes	no
853	2	M	EST	One	HF OPD appointment first in day	HF MD	12PM-1PM	Appointment at HF OPD alone	1	Fri	44	11.4	0.22	0	0	yes	no
854	-39	F	EST	One	HF OPD appointment first in day	HF MD	11AM-12PM	Appointment at HF OPD alone	1	Fri	37	4.5	0	0	0	no	no
855	-27	F	EST	One	HF OPD appointment first in day	HF MD	10AM-11AM	Appointment at HF OPD alone	2	Thurs	67	6.5	0	0	0	no	no
856	-29	F	EST	Two	HF OPD appointment subsequent in day	HF MD	11AM-12PM	Multiple appointments including HF OPD	3	Thurs	76	10.1	0	0	0	no	no
857	4	M	EST	One	HF OPD appointment first in day	HF MD	7AM-8AM	Appointment at HF OPD alone	2	Wed	68	6.7	0	0	0	no	no
858	10	M	EST	One	HF OPD appointment first in day	HF APP	8AM-9AM	Appointment at HF OPD alone	3	Tues	79	6	0	0	0	no	no
859	11	F	EST	One	HF OPD appointment first in day	HF MD	9AM-10AM	Appointment at HF OPD alone	1	Tues	5	8.1	0.01	7.1	0.1	no	no
860	-30	F	EST	One	HF OPD appointment first in day	HF MD	8AM-9AM	Appointment at HF OPD alone	1	Thurs	21	15.7	0.02	3.9	0.5	yes	yes
861	3	M	NEW	One	HF OPD appointment first in day	HF MD	8AM-9AM	Appointment at HF OPD alone	3	Thurs	76	6.3	0	0	0	no	no
862	0	M	EST	Two	HF OPD appointment subsequent in day	HF MD	10AM-11AM	Multiple appointments including HF OPD	1	Mon	44	15.7	0.01	0	0	yes	no
863	-10	M	EST	One	HF OPD appointment first in day	HF MD	1PM-2PM	Appointment at HF OPD alone	2	Tues	67	7.2	0.16	0	0	yes	no
864	-5	M	EST	One	HF OPD appointment first in day	HF MD	11AM-12PM	Appointment at HF OPD alone	1	Wed	41	5.6	0.01	2	0	yes	yes
865	82	M	CON	One	HF OPD appointment first in day	HF MD	8AM-9AM	Appointment at HF OPD alone	1	Wed	45	11.9	0.04	0	0	no	no
866	-5	M	CON	One	HF OPD appointment first in day	HF MD	10AM-11AM	Appointment at HF OPD alone	4	Fri	45	8.1	0	0	0	no	no
867	96	M	EST	Two	HF OPD appointment subsequent in day	HF MD	8AM-9AM	Multiple appointments including HF OPD	1	Thurs	15	10.3	0	9.8	0	no	yes
868	-1	M	CON	One	HF OPD appointment first in day	HF MD	8AM-9AM	Appointment at HF OPD alone	1	Thurs	27	11	0	2	0	no	no
869	10	M	CON	One	HF OPD appointment first in day	HF MD	2PM-3PM	Appointment at HF OPD alone	4	Thurs	37	11.6	0	0	0	no	no
870	9	M	EST	One	HF OPD appointment first in day	HF MD	8AM-9AM	Appointment at HF OPD alone	3	Fri	69	8.9	0	0	0	no	no
871	-10	F	EST	Two	HF OPD appointment subsequent in day	HF MD	11AM-12PM	Multiple appointments including HF OPD	1	Thurs	17	11	0	7.9	0	no	no
872	-27	M	EST	One	HF OPD appointment first in day	HF MD	10AM-11AM	Appointment at HF OPD alone	1	Tues	5	8.1	0.01	7.1	0.1	no	no
873	-25	M	EST	One	HF OPD appointment first in day	HF APP	8AM-9AM	Appointment at HF OPD alone	4	Wed	36	12.3	0	0	0	yes	yes
874	12	M	NEW	One	HF OPD appointment first in day	HF MD	10AM-11AM	Appointment at HF OPD alone	1	Fri	16	14.3	0.03	5.9	0.3	no	yes
875	-157	F	EST	Three or more	HF OPD appointment subsequent in day	HF MD	2PM-3PM	Multiple appointments including HF OPD	1	Wed	35	11.6	0	7.9	0	yes	no
876	-58	M	CON	One	HF OPD appointment first in day	HF MD	10AM-11AM	Appointment at HF OPD alone	3	Tues	79	6	0	0	0	no	no
877	18	M	EST	One	HF OPD appointment first in day	HF MD	2PM-3PM	Appointment at HF OPD alone	1	Wed	30	6.3	0.21	0	2.4	yes	no
878	-7	F	EST	One	HF OPD appointment first in day	HF APP	8AM-9AM	Appointment at HF OPD alone	3	Wed	75	11.4	0.39	0	0	yes	no
879	-16	M	EST	One	HF OPD appointment first in day	HF MD	11AM-12PM	Appointment at HF OPD alone	2	Fri	38	7.8	0	0	0	no	no
880	-8	M	CON	One	HF OPD appointment first in day	HF MD	2PM-3PM	Appointment at HF OPD alone	1	Wed	36	10.3	1.2	0	0	yes	no
881	-16	M	NEW	One	HF OPD appointment first in day	HF MD	11AM-12PM	Appointment at HF OPD alone	4	Mon	64	13.9	0	0	0	no	no
882	-5	F	EST	Two	HF OPD appointment subsequent in day	HF MD	1PM-2PM	Multiple appointments including HF OPD	1	Wed	26	6.7	0	0	0	no	no
883	-23	M	EST	One	HF OPD appointment first in day	HF MD	8AM-9AM	Appointment at HF OPD alone	2	Mon	49	11	0	0	0	yes	no
884	94	F	NEW	One	HF OPD appointment first in day	HF MD	9AM-10AM	Appointment at HF OPD alone	2	Thurs	75	8.5	1.26	0	0	yes	yes
885	-17	F	EST	Two	HF OPD appointment subsequent in day	HF MD	3PM-5PM	Multiple appointments including HF OPD	2	Thurs	54	13	0.01	0	0	no	no
886	-14	F	EST	One	HF OPD appointment first in day	HF MD	11AM-12PM	Appointment at HF OPD alone	2	Thurs	67	3.1	0.08	0	0	yes	no
887	-9	F	EST	One	HF OPD appointment first in day	HF MD	8AM-9AM	Appointment at HF OPD alone	2	Mon	42	10.7	0.06	0	0	yes	no
888	1	F	EST	One	HF OPD appointment first in day	HF MD	2PM-3PM	Appointment at HF OPD alone	1	Thurs	15	10.3	0	9.8	0	no	yes
889	204	M	EST	Two	HF OPD appointment subsequent in day	HF MD	9AM-10AM	Multiple appointments including HF OPD	2	Mon	42	10.7	0.06	0	0	yes	no
890	-13	M	NEW	Two	HF OPD appointment subsequent in day	HF MD	10AM-11AM	Multiple appointments including HF OPD	1	Thurs	27	11	0	2	0	no	no
891	-4	M	NEW	One	HF OPD appointment first in day	HF MD	12PM-1PM	Appointment at HF OPD alone	4	Wed	64	4.9	0	0	0	no	no
892	-14	M	EST	Two	HF OPD appointment subsequent in day	HF MD	12PM-1PM	Multiple appointments including HF OPD	2	Tues	67	7.2	0.16	0	0	yes	no
893	-42	M	EST	Three or more	HF OPD appointment subsequent in day	HF MD	11AM-12PM	Multiple appointments including HF OPD	1	Wed	9	2.9	0	5.1	0	yes	yes
894	21	F	EST	Two	HF OPD appointment subsequent in day	HF MD	1PM-2PM	Multiple appointments including HF OPD	1	Wed	19	9.8	0	9.1	0	no	no
895	-18	F	EST	One	HF OPD appointment first in day	HF APP	1PM-2PM	Appointment at HF OPD alone	1	Tues	19	9.4	0.02	1.2	0.3	no	no
896	-13	M	EST	Three or more	HF OPD appointment subsequent in day	HF MD	9AM-10AM	Multiple appointments including HF OPD	3	Fri	73	8.3	1.25	0	0	yes	no
897	-2	M	CON	One	HF OPD appointment first in day	HF MD	11AM-12PM	Appointment at HF OPD alone	1	Mon	46	8.5	0.01	0	0	yes	no
898	1	M	NEW	One	HF OPD appointment first in day	HF MD	10AM-11AM	Appointment at HF OPD alone	1	Mon	15	14.1	0	1.2	0	no	no
899	-3	M	EST	One	HF OPD appointment first in day	HF MD	8AM-9AM	Appointment at HF OPD alone	2	Tues	57	12.1	0	0	0	no	no
900	-82	F	CON	One	HF OPD appointment first in day	HF MD	10AM-11AM	Appointment at HF OPD alone	4	Wed	58	12.5	0.41	0	0	yes	no
901	18	M	EST	One	HF OPD appointment first in day	HF MD	8AM-9AM	Appointment at HF OPD alone	1	Mon	20	13.9	0.01	1.2	0.1	yes	no
902	-9	F	EST	One	HF OPD appointment first in day	HF MD	8AM-9AM	Appointment at HF OPD alone	2	Wed	61	7.6	0	0	0	no	no
903	-23	M	EST	One	HF OPD appointment first in day	HF MD	10AM-11AM	Appointment at HF OPD alone	1	Wed	9	2.9	0	5.1	0	yes	yes
904	-28	M	EST	Two	HF OPD appointment subsequent in day	HF MD	9AM-10AM	Multiple appointments including HF OPD	4	Thurs	47	12.3	0	0	0	no	no
905	15	M	CON	Three or more	HF OPD appointment subsequent in day	HF MD	10AM-11AM	Multiple appointments including HF OPD	4	Wed	42	6	0.08	0	0	yes	no
906	-82	M	EST	Two	HF OPD appointment subsequent in day	HF MD	2PM-3PM	Multiple appointments including HF OPD	2	Wed	46	5.8	0	0	0	yes	yes
907	17	M	CON	One	HF OPD appointment first in day	HF MD	11AM-12PM	Appointment at HF OPD alone	2	Thurs	66	4.9	0	0	0	yes	yes
908	-74	M	NEW	One	HF OPD appointment first in day	HF MD	11AM-12PM	Appointment at HF OPD alone	1	Wed	15	14.5	0.01	5.9	0.5	yes	no
909	-17	M	EST	One	HF OPD appointment first in day	HF MD	2PM-3PM	Appointment at HF OPD alone	1	Fri	15	19.9	0.06	3.1	1.6	no	yes
910	-27	F	CON	One	HF OPD appointment first in day	HF MD	11AM-12PM	Appointment at HF OPD alone	2	Wed	59	4.5	0	0	0	yes	yes
911	-24	F	CON	One	HF OPD appointment first in day	HF MD	7AM-8AM	Appointment at HF OPD alone	3	Thurs	67	9.6	0	0	0	no	no
912	9	F	EST	One	HF OPD appointment first in day	HF MD	8AM-9AM	Appointment at HF OPD alone	2	Fri	59	5.4	0.13	0	0	yes	yes
913	-49	M	CON	One	HF OPD appointment first in day	HF MD	11AM-12PM	Appointment at HF OPD alone	4	Mon	60	5.1	0	0	0	no	no
914	-9	M	EST	One	HF OPD appointment first in day	HF MD	3PM-5PM	Appointment at HF OPD alone	2	Tues	49	7.4	0.46	0	0	yes	no
915	34	M	NEW	Two	HF OPD appointment subsequent in day	HF MD	2PM-3PM	Multiple appointments including HF OPD	1	Fri	30	13.6	0.02	0	0.3	yes	yes
916	-9	F	EST	One	HF OPD appointment first in day	HF MD	9AM-10AM	Appointment at HF OPD alone	2	Tues	57	12.1	0	0	0	no	no
917	-15	F	NEW	One	HF OPD appointment first in day	HF MD	7AM-8AM	Appointment at HF OPD alone	3	Fri	82	10.1	0	0	0	no	no
918	28	F	EST	One	HF OPD appointment first in day	HF MD	12PM-1PM	Appointment at HF OPD alone	4	Thurs	50	18.3	0.04	0	0	no	no
919	-26	F	CON	One	HF OPD appointment first in day	HF MD	9AM-10AM	Appointment at HF OPD alone	1	Thurs	59	17.4	0.26	0	0	no	no
920	5	F	EST	One	HF OPD appointment first in day	HF MD	8AM-9AM	Appointment at HF OPD alone	2	Tues	49	7.4	0.46	0	0	yes	no
921	21	M	CON	Three or more	HF OPD appointment subsequent in day	HF MD	12PM-1PM	Multiple appointments including HF OPD	3	Wed	70	7.8	0	0	0	no	no
922	-36	M	EST	One	HF OPD appointment first in day	HF MD	12PM-1PM	Appointment at HF OPD alone	2	Wed	73	12.3	0.57	0	0	yes	no
923	-41	F	EST	One	HF OPD appointment first in day	HF MD	1PM-2PM	Appointment at HF OPD alone	4	Thurs	57	18.6	0	0	0	no	no
924	-7	F	EST	One	HF OPD appointment first in day	HF MD	3PM-5PM	Appointment at HF OPD alone	2	Fri	52	6	0	0	0	no	no
925	-81	M	CON	Three or more	HF OPD appointment subsequent in day	HF MD	10AM-11AM	Multiple appointments including HF OPD	1	Fri	37	4.5	0	0	0	no	no
926	10	F	EST	One	HF OPD appointment first in day	HF MD	2PM-3PM	Appointment at HF OPD alone	2	Tues	72	9.6	0.45	0	0	yes	no
927	-9	F	CON	One	HF OPD appointment first in day	HF MD	12PM-1PM	Appointment at HF OPD alone	4	Tues	48	9.4	0.11	0	0	yes	no
928	-39	F	EST	One	HF OPD appointment first in day	HF MD	2PM-3PM	Appointment at HF OPD alone	2	Tues	50	4.5	0	0	0	yes	no
929	20	F	CON	One	HF OPD appointment first in day	HF MD	10AM-11AM	Appointment at HF OPD alone	1	Wed	9	2.9	0	5.1	0	yes	yes
930	0	M	CON	One	HF OPD appointment first in day	HF MD	10AM-11AM	Appointment at HF OPD alone	2	Thurs	55	4.3	0	0	0	no	no
931	113	F	NEW	One	HF OPD appointment first in day	HF MD	1PM-2PM	Appointment at HF OPD alone	3	Thurs	61	8.3	0.93	0	0	yes	no
932	8	F	CON	One	HF OPD appointment first in day	HF MD	8AM-9AM	Appointment at HF OPD alone	1	Tues	27	8.1	0	0	0	no	no
933	19	M	EST	Three or more	HF OPD appointment subsequent in day	HF MD	1PM-2PM	Multiple appointments including HF OPD	2	Fri	67	7.6	0	0	0	no	no
934	-63	M	EST	One	HF OPD appointment first in day	HF MD	11AM-12PM	Appointment at HF OPD alone	3	Mon	76	6.7	0.87	0	0	yes	no
935	-9	F	NEW	One	HF OPD appointment first in day	HF MD	1PM-2PM	Appointment at HF OPD alone	3	Tues	72	8.7	0.33	0	0	yes	no
936	-11	M	CON	Two	HF OPD appointment subsequent in day	HF MD	10AM-11AM	Multiple appointments including HF OPD	2	Wed	48	9.8	0	0	0	no	no
937	-3	F	NEW	One	HF OPD appointment first in day	HF MD	2PM-3PM	Appointment at HF OPD alone	2	Thurs	42	9.2	0	0	0	no	no
938	60	M	CON	Two	HF OPD appointment subsequent in day	HF MD	12PM-1PM	Multiple appointments including HF OPD	4	Fri	35	10.1	0	0	0	no	no
939	-23	M	CON	One	HF OPD appointment first in day	HF MD	11AM-12PM	Appointment at HF OPD alone	4	Wed	60	4.9	0	0	0	no	no
940	98	F	EST	One	HF OPD appointment first in day	HF MD	11AM-12PM	Appointment at HF OPD alone	1	Wed	41	5.6	0.01	2	0	yes	yes
941	-33	M	CON	Two	HF OPD appointment subsequent in day	HF MD	2PM-3PM	Multiple appointments including HF OPD	4	Tues	61	14.5	0	0	0	no	no
942	-12	M	CON	One	HF OPD appointment first in day	HF MD	7AM-8AM	Appointment at HF OPD alone	1	Tues	51	5.8	0.07	0	0	yes	no
943	42	M	NEW	Three or more	HF OPD appointment subsequent in day	HF MD	1PM-2PM	Multiple appointments including HF OPD	2	Tues	62	16.6	0	0	0	no	no
944	6	M	EST	Two	HF OPD appointment subsequent in day	HF MD	11AM-12PM	Multiple appointments including HF OPD	1	Mon	39	5.6	0	5.9	0	no	no
945	-48	M	CON	One	HF OPD appointment first in day	HF MD	1PM-2PM	Appointment at HF OPD alone	2	Fri	54	8.5	0.01	0	0	no	no
946	-14	F	CON	One	HF OPD appointment first in day	HF MD	3PM-5PM	Appointment at HF OPD alone	3	Fri	78	6.5	0	0	0	no	no
947	3	F	CON	One	HF OPD appointment first in day	HF MD	1PM-2PM	Appointment at HF OPD alone	4	Mon	60	16.1	0.1	0	0	no	no
948	-15	M	CON	One	HF OPD appointment first in day	HF MD	10AM-11AM	Appointment at HF OPD alone	4	Thurs	62	11.4	1.02	0	0	yes	yes
949	-6	M	EST	One	HF OPD appointment first in day	HF MD	10AM-11AM	Appointment at HF OPD alone	4	Fri	52	9.8	0	0	0	no	no
950	0	M	CON	One	HF OPD appointment first in day	HF MD	11AM-12PM	Appointment at HF OPD alone	3	Fri	82	10.1	0	0	0	no	no
951	-9	M	EST	Two	HF OPD appointment subsequent in day	HF MD	3PM-5PM	Multiple appointments including HF OPD	1	Fri	28	11.6	0	5.1	0	no	yes
952	-6	F	EST	Two	HF OPD appointment subsequent in day	HF MD	2PM-3PM	Multiple appointments including HF OPD	1	Fri	28	11.6	0	5.1	0	no	yes
953	-43	M	EST	Three or more	HF OPD appointment subsequent in day	HF MD	9AM-10AM	Multiple appointments including HF OPD	4	Fri	66	15.4	0.25	0	0	yes	no
954	-18	F	EST	One	HF OPD appointment first in day	HF MD	10AM-11AM	Appointment at HF OPD alone	2	Wed	40	7.4	0	0	0	no	no
955	16	M	NEW	One	HF OPD appointment first in day	HF MD	8AM-9AM	Appointment at HF OPD alone	1	Tues	41	10.1	0.08	0	0	yes	no
956	7	F	CON	One	HF OPD appointment first in day	HF MD	10AM-11AM	Appointment at HF OPD alone	2	Mon	74	13.2	0	0	0	no	no
957	71	F	EST	Two	HF OPD appointment subsequent in day	HF MD	11AM-12PM	Multiple appointments including HF OPD	2	Thurs	74	8.1	0.08	0	0	yes	no
958	1	M	EST	One	HF OPD appointment first in day	HF MD	10AM-11AM	Appointment at HF OPD alone	4	Mon	60	16.1	0.1	0	0	no	no
959	2	M	EST	One	HF OPD appointment first in day	HF MD	1PM-2PM	Appointment at HF OPD alone	1	Wed	16	5.8	0	1.2	0	yes	yes
960	13	M	EST	Two	HF OPD appointment subsequent in day	HF MD	1PM-2PM	Multiple appointments including HF OPD	4	Thurs	63	6.9	0	0	0	no	no
961	-47	F	CON	One	HF OPD appointment first in day	HF MD	10AM-11AM	Appointment at HF OPD alone	1	Tues	34	21.3	0.39	1.2	0.9	yes	yes
962	-47	F	CON	One	HF OPD appointment first in day	HF MD	12PM-1PM	Appointment at HF OPD alone	3	Thurs	68	6.7	1.11	0	0	yes	no
963	19	F	EST	One	HF OPD appointment first in day	HF MD	9AM-10AM	Appointment at HF OPD alone	1	Tues	12	10.3	0.04	7.1	0.4	yes	no
964	13	F	NEW	One	HF OPD appointment first in day	HF MD	10AM-11AM	Appointment at HF OPD alone	1	Tues	31	4.9	0.02	0	0.2	yes	yes
965	-25	F	CON	One	HF OPD appointment first in day	HF MD	10AM-11AM	Appointment at HF OPD alone	3	Wed	75	11.4	0.39	0	0	yes	no
966	-15	F	CON	One	HF OPD appointment first in day	HF MD	12PM-1PM	Appointment at HF OPD alone	3	Fri	75	10.3	0	0	0	no	no
967	30	F	EST	One	HF OPD appointment first in day	HF MD	12PM-1PM	Appointment at HF OPD alone	2	Thurs	48	10.1	0	0	0	no	no
968	-12	F	CON	One	HF OPD appointment first in day	HF MD	11AM-12PM	Appointment at HF OPD alone	2	Wed	39	9.2	0	0	0	no	no
969	-8	M	EST	One	HF OPD appointment first in day	HF MD	9AM-10AM	Appointment at HF OPD alone	4	Mon	52	4.7	0	0	0	no	no
970	5	F	EST	One	HF OPD appointment first in day	HF MD	12PM-1PM	Appointment at HF OPD alone	1	Wed	35	11.6	0	7.9	0	yes	no
971	-22	F	EST	One	HF OPD appointment first in day	HF MD	11AM-12PM	Appointment at HF OPD alone	2	Mon	74	10.5	0	0	0	no	no
972	18	F	CON	One	HF OPD appointment first in day	HF MD	11AM-12PM	Appointment at HF OPD alone	1	Thurs	37	7.2	0	0	0	no	no
973	-39	M	EST	One	HF OPD appointment first in day	HF MD	9AM-10AM	Appointment at HF OPD alone	4	Wed	53	6.9	0.03	0	0	no	no
974	-38	F	EST	One	HF OPD appointment first in day	HF MD	12PM-1PM	Appointment at HF OPD alone	2	Wed	46	5.8	0	0	0	yes	yes
975	-4	M	CON	One	HF OPD appointment first in day	HF MD	9AM-10AM	Appointment at HF OPD alone	3	Thurs	68	6.7	1.11	0	0	yes	no
976	0	M	NEW	One	HF OPD appointment first in day	HF MD	9AM-10AM	Appointment at HF OPD alone	4	Fri	55	19.5	0.76	0	0	yes	no
977	-24	F	CON	One	HF OPD appointment first in day	HF MD	12PM-1PM	Appointment at HF OPD alone	4	Tues	75	13.6	0.09	0	0	yes	no
978	-4	M	CON	One	HF OPD appointment first in day	HF MD	1PM-2PM	Appointment at HF OPD alone	2	Wed	73	7.4	0.02	0	0	no	no
979	-24	F	EST	Three or more	HF OPD appointment subsequent in day	HF MD	2PM-3PM	Multiple appointments including HF OPD	2	Wed	51	10.3	0	0	0	no	no
980	-10	M	CON	One	HF OPD appointment first in day	HF MD	12PM-1PM	Appointment at HF OPD alone	4	Tues	55	5.1	0	0	0	no	no
981	-15	F	EST	One	HF OPD appointment first in day	HF MD	11AM-12PM	Appointment at HF OPD alone	1	Tues	19	8.5	0	3.9	0	yes	no
982	19	M	CON	One	HF OPD appointment first in day	HF MD	12PM-1PM	Appointment at HF OPD alone	3	Tues	70	5.8	0	0	0	no	no
983	-56	M	EST	Two	HF OPD appointment subsequent in day	HF MD	12PM-1PM	Multiple appointments including HF OPD	1	Fri	28	11.6	0	5.1	0	no	yes
984	-29	M	EST	One	HF OPD appointment first in day	HF MD	9AM-10AM	Appointment at HF OPD alone	1	Thurs	21	15.7	0.02	3.9	0.5	yes	yes
985	8	M	EST	Two	HF OPD appointment subsequent in day	HF MD	10AM-11AM	Multiple appointments including HF OPD	1	Mon	30	11.4	0.24	5.1	2.7	yes	yes
986	0	M	EST	One	HF OPD appointment first in day	HF MD	8AM-9AM	Appointment at HF OPD alone	1	Mon	39	5.6	0	5.9	0	no	no
987	22	F	EST	One	HF OPD appointment first in day	HF MD	12PM-1PM	Appointment at HF OPD alone	1	Tues	12	10.3	0.04	7.1	0.4	yes	no
988	-8	M	EST	One	HF OPD appointment first in day	HF MD	2PM-3PM	Appointment at HF OPD alone	2	Tues	76	11.2	0.98	0	0	yes	no
989	15	F	NEW	One	HF OPD appointment first in day	HF MD	9AM-10AM	Appointment at HF OPD alone	1	Thurs	20	13	0.05	0	1.3	yes	yes
990	-23	F	CON	One	HF OPD appointment first in day	HF MD	2PM-3PM	Appointment at HF OPD alone	1	Wed	12	13.2	0.03	2	0.8	no	no
991	13	F	CON	One	HF OPD appointment first in day	HF MD	11AM-12PM	Appointment at HF OPD alone	3	Thurs	64	6.5	0	0	0	no	no
992	4	M	EST	One	HF OPD appointment first in day	HF MD	1PM-2PM	Appointment at HF OPD alone	1	Wed	30	6.3	0.21	0	2.4	yes	no
993	7	F	CON	One	HF OPD appointment first in day	HF MD	8AM-9AM	Appointment at HF OPD alone	4	Tues	46	10.5	0.01	0	0	yes	yes
994	-45	M	EST	One	HF OPD appointment first in day	HF MD	12PM-1PM	Appointment at HF OPD alone	1	Tues	31	4.9	0.02	0	0.2	yes	yes
995	-15	M	NEW	One	HF OPD appointment first in day	HF MD	9AM-10AM	Appointment at HF OPD alone	2	Thurs	67	6.5	0	0	0	no	no
996	-16	M	EST	One	HF OPD appointment first in day	HF MD	10AM-11AM	Appointment at HF OPD alone	2	Mon	51	6.7	0.03	0	0	no	no
997	-6	M	NEW	One	HF OPD appointment first in day	HF MD	10AM-11AM	Appointment at HF OPD alone	4	Wed	36	12.3	0	0	0	yes	yes
998	-27	M	EST	One	HF OPD appointment first in day	HF MD	7AM-8AM	Appointment at HF OPD alone	2	Fri	60	7.2	0.15	0	0	yes	no
999	-29	M	EST	One	HF OPD appointment first in day	HF MD	2PM-3PM	Appointment at HF OPD alone	1	Wed	30	6.3	0.21	0	2.4	yes	no
1000	-19	M	EST	One	HF OPD appointment first in day	HF MD	1PM-2PM	Appointment at HF OPD alone	1	Mon	33	7.6	0	1.2	0	yes	yes
1001	17	M	EST	One	HF OPD appointment first in day	HF MD	8AM-9AM	Appointment at HF OPD alone	1	Wed	15	14.5	0.01	5.9	0.5	yes	no
1002	-20	M	EST	One	HF OPD appointment first in day	HF MD	10AM-11AM	Appointment at HF OPD alone	1	Wed	35	11.6	0	7.9	0	yes	no
1003	17	F	CON	One	HF OPD appointment first in day	HF MD	10AM-11AM	Appointment at HF OPD alone	1	Mon	20	12.3	0	1.2	0	no	no
1004	9	F	CON	One	HF OPD appointment first in day	HF MD	11AM-12PM	Appointment at HF OPD alone	1	Fri	41	10.3	0	0	0	yes	no
1005	15	F	EST	One	HF OPD appointment first in day	HF MD	12PM-1PM	Appointment at HF OPD alone	2	Wed	61	7.6	0	0	0	no	no
1006	12	M	EST	One	HF OPD appointment first in day	HF MD	3PM-5PM	Appointment at HF OPD alone	1	Tues	17	10.3	0	5.1	0	no	yes
1007	22	M	CON	One	HF OPD appointment first in day	HF MD	12PM-1PM	Appointment at HF OPD alone	1	Wed	42	11.2	0.05	0	0	yes	yes
1008	-46	F	EST	One	HF OPD appointment first in day	HF MD	12PM-1PM	Appointment at HF OPD alone	1	Mon	30	11.4	0.24	5.1	2.7	yes	yes
1009	-44	F	EST	One	HF OPD appointment first in day	HF MD	2PM-3PM	Appointment at HF OPD alone	1	Tues	12	10.5	0.04	1.2	1.2	yes	no
1010	-8	F	EST	One	HF OPD appointment first in day	HF MD	2PM-3PM	Appointment at HF OPD alone	4	Wed	48	8.5	0	0	0	yes	yes
1011	-51	F	CON	Three or more	HF OPD appointment subsequent in day	HF MD	11AM-12PM	Multiple appointments including HF OPD	3	Thurs	76	6.3	0	0	0	no	no
1012	-77	M	EST	Two	HF OPD appointment subsequent in day	HF MD	11AM-12PM	Multiple appointments including HF OPD	1	Mon	33	7.6	0	1.2	0	yes	yes
1013	-14	F	CON	One	HF OPD appointment first in day	HF MD	8AM-9AM	Appointment at HF OPD alone	1	Tues	26	13.4	0.16	9.1	0.2	yes	yes
1014	16	M	CON	One	HF OPD appointment first in day	HF MD	8AM-9AM	Appointment at HF OPD alone	3	Wed	77	10.5	0.21	0	0	yes	no
1015	-116	F	EST	One	HF OPD appointment first in day	HF MD	2PM-3PM	Appointment at HF OPD alone	1	Tues	31	4.9	0.02	0	0.2	yes	yes
1016	-7	M	EST	Three or more	HF OPD appointment subsequent in day	HF MD	2PM-3PM	Multiple appointments including HF OPD	1	Mon	6	8.7	0.03	9.8	0.8	yes	yes
1017	-18	M	EST	Two	HF OPD appointment subsequent in day	HF MD	10AM-11AM	Multiple appointments including HF OPD	3	Thurs	65	5.8	0	0	0	no	no
1018	1	M	EST	One	HF OPD appointment first in day	HF MD	10AM-11AM	Appointment at HF OPD alone	2	Mon	51	6.7	0.03	0	0	no	no
1019	12	F	EST	One	HF OPD appointment first in day	HF APP	10AM-11AM	Appointment at HF OPD alone	3	Thurs	61	8.3	0.93	0	0	yes	no
1020	-18	M	EST	One	HF OPD appointment first in day	HF MD	12PM-1PM	Appointment at HF OPD alone	1	Mon	34	8.1	0	0	0	no	no
1021	-6	M	EST	One	HF OPD appointment first in day	HF MD	8AM-9AM	Appointment at HF OPD alone	1	Tues	38	5.6	0.02	3.1	0	yes	yes
1022	-121	F	CON	One	HF OPD appointment first in day	HF MD	12PM-1PM	Appointment at HF OPD alone	2	Tues	30	9.8	0	0	0	no	no
1023	7	F	EST	Three or more	HF OPD appointment subsequent in day	HF MD	12PM-1PM	Multiple appointments including HF OPD	2	Wed	46	5.8	0	0	0	yes	yes
1024	-37	F	EST	Two	HF OPD appointment subsequent in day	HF MD	12PM-1PM	Multiple appointments including HF OPD	3	Thurs	68	10.3	0	0	0	no	no
1025	47	M	CON	One	HF OPD appointment first in day	HF MD	8AM-9AM	Appointment at HF OPD alone	1	Tues	12	10.3	0.04	7.1	0.4	yes	no
1026	3	M	EST	One	HF OPD appointment first in day	HF MD	9AM-10AM	Appointment at HF OPD alone	1	Wed	30	11.2	0.35	7.9	4.4	yes	yes
1027	-12	F	CON	Two	HF OPD appointment subsequent in day	HF MD	12PM-1PM	Multiple appointments including HF OPD	3	Thurs	81	8.5	0	0	0	no	no
1028	-75	M	EST	Three or more	HF OPD appointment subsequent in day	HF MD	2PM-3PM	Multiple appointments including HF OPD	1	Mon	49	10.1	0	0	0	no	no
1029	-13	M	CON	One	HF OPD appointment first in day	HF MD	11AM-12PM	Appointment at HF OPD alone	3	Fri	78	4.5	0	0	0	no	no
1030	-29	M	NEW	One	HF OPD appointment first in day	HF MD	11AM-12PM	Appointment at HF OPD alone	2	Thurs	42	9.2	0	0	0	no	no
1031	65	F	CON	One	HF OPD appointment first in day	HF MD	11AM-12PM	Appointment at HF OPD alone	2	Tues	67	7.2	0.16	0	0	yes	no
1032	-27	M	EST	One	HF OPD appointment first in day	HF MD	8AM-9AM	Appointment at HF OPD alone	1	Tues	12	10.3	0.04	7.1	0.4	yes	no
1033	21	M	CON	One	HF OPD appointment first in day	HF MD	10AM-11AM	Appointment at HF OPD alone	1	Tues	35	11.4	0.33	0	0	yes	no
1034	41	F	CON	Two	HF OPD appointment subsequent in day	HF MD	10AM-11AM	Multiple appointments including HF OPD	2	Tues	30	9.8	0	0	0	no	no
1035	-1	M	NEW	One	HF OPD appointment first in day	HF MD	7AM-8AM	Appointment at HF OPD alone	1	Mon	34	8.1	0	0	0	no	no
1036	10	M	EST	One	HF OPD appointment first in day	HF MD	2PM-3PM	Appointment at HF OPD alone	1	Wed	9	2.9	0	5.1	0	yes	yes
1037	-3	M	NEW	One	HF OPD appointment first in day	HF MD	7AM-8AM	Appointment at HF OPD alone	2	Tues	67	9.8	0	0	0	no	no
1038	-24	F	EST	Two	HF OPD appointment subsequent in day	HF MD	9AM-10AM	Multiple appointments including HF OPD	4	Mon	60	16.1	0.1	0	0	no	no
1039	-22	F	NEW	One	HF OPD appointment first in day	HF MD	10AM-11AM	Appointment at HF OPD alone	3	Mon	65	10.3	0.27	0	0	no	no
1040	-35	M	EST	One	HF OPD appointment first in day	HF MD	2PM-3PM	Appointment at HF OPD alone	3	Mon	75	5.8	0	0	0	no	no
1041	-20	M	EST	One	HF OPD appointment first in day	HF MD	12PM-1PM	Appointment at HF OPD alone	1	Wed	34	8.1	0	0	0	no	no
1042	-1	M	CON	One	HF OPD appointment first in day	HF MD	1PM-2PM	Appointment at HF OPD alone	1	Tues	27	8.1	0	0	0	no	no
1043	-108	F	EST	One	HF OPD appointment first in day	HF MD	12PM-1PM	Appointment at HF OPD alone	1	Tues	19	9.4	0.02	1.2	0.3	no	no
1044	14	M	CON	One	HF OPD appointment first in day	HF MD	8AM-9AM	Appointment at HF OPD alone	1	Fri	27	11.6	0.02	1.2	0.2	yes	no
1045	2	F	CON	One	HF OPD appointment first in day	HF MD	10AM-11AM	Appointment at HF OPD alone	4	Thurs	46	12.8	0	0	0	yes	yes
1046	-11	M	CON	One	HF OPD appointment first in day	HF MD	2PM-3PM	Appointment at HF OPD alone	4	Thurs	64	8.3	0	0	0	no	no
1047	19	M	EST	One	HF OPD appointment first in day	HF MD	10AM-11AM	Appointment at HF OPD alone	1	Fri	28	11.6	0	5.1	0	no	yes
1048	-6	M	EST	Three or more	HF OPD appointment subsequent in day	HF MD	1PM-2PM	Multiple appointments including HF OPD	2	Mon	74	10.5	0	0	0	no	no
1049	14	M	EST	One	HF OPD appointment first in day	HF APP	1PM-2PM	Appointment at HF OPD alone	3	Tues	71	4.3	0	0	0	no	no
1050	-49	F	CON	One	HF OPD appointment first in day	HF MD	2PM-3PM	Appointment at HF OPD alone	2	Thurs	48	10.1	0	0	0	no	no
1051	-2	F	NEW	Three or more	HF OPD appointment subsequent in day	HF MD	2PM-3PM	Multiple appointments including HF OPD	1	Wed	26	6.7	0	0	0	no	no
1052	1	M	EST	One	HF OPD appointment first in day	HF MD	1PM-2PM	Appointment at HF OPD alone	1	Fri	27	6.7	0	2	0	yes	yes
1053	37	F	CON	Two	HF OPD appointment subsequent in day	HF MD	8AM-9AM	Multiple appointments including HF OPD	1	Wed	54	19.9	0.25	0	0	yes	no
1054	28	M	EST	Two	HF OPD appointment subsequent in day	HF MD	12PM-1PM	Multiple appointments including HF OPD	3	Thurs	63	6.5	0.01	0	0	no	no
1055	1	M	EST	One	HF OPD appointment first in day	HF MD	8AM-9AM	Appointment at HF OPD alone	1	Wed	30	11.2	0.35	7.9	4.4	yes	yes
1056	11	F	CON	One	HF OPD appointment first in day	HF MD	10AM-11AM	Appointment at HF OPD alone	1	Tues	34	21.3	0.39	1.2	0.9	yes	yes
1057	-2	M	NEW	One	HF OPD appointment first in day	HF MD	9AM-10AM	Appointment at HF OPD alone	3	Mon	76	8.9	0	0	0	no	no
1058	12	F	NEW	One	HF OPD appointment first in day	HF MD	12PM-1PM	Appointment at HF OPD alone	2	Mon	68	10.5	0.04	0	0	no	no
1059	-13	F	EST	One	HF OPD appointment first in day	HF MD	9AM-10AM	Appointment at HF OPD alone	4	Fri	52	6.9	0	0	0	no	no
1060	29	M	EST	One	HF OPD appointment first in day	HF MD	9AM-10AM	Appointment at HF OPD alone	1	Mon	20	13.9	0.01	1.2	0.1	yes	no
1061	-63	M	EST	One	HF OPD appointment first in day	HF MD	1PM-2PM	Appointment at HF OPD alone	1	Wed	34	8.1	0	0	0	no	no
1062	-2	M	EST	One	HF OPD appointment first in day	HF MD	12PM-1PM	Appointment at HF OPD alone	1	Fri	30	7.4	0	0	0	no	no
1063	-7	F	NEW	One	HF OPD appointment first in day	HF MD	7AM-8AM	Appointment at HF OPD alone	2	Mon	82	13.9	0	0	0	no	no
1064	7	M	EST	Two	HF OPD appointment subsequent in day	HF MD	11AM-12PM	Multiple appointments including HF OPD	1	Wed	16	5.8	0	1.2	0	yes	yes
1065	-13	F	EST	Two	HF OPD appointment subsequent in day	HF MD	11AM-12PM	Multiple appointments including HF OPD	1	Mon	30	11.4	0.24	5.1	2.7	yes	yes
1066	-22	M	NEW	One	HF OPD appointment first in day	HF MD	9AM-10AM	Appointment at HF OPD alone	2	Thurs	53	7.6	0	0	0	no	no
1067	0	M	NEW	One	HF OPD appointment first in day	HF MD	8AM-9AM	Appointment at HF OPD alone	3	Fri	76	4.9	0	0	0	yes	yes
1068	6	M	EST	Three or more	HF OPD appointment subsequent in day	HF MD	9AM-10AM	Multiple appointments including HF OPD	1	Wed	41	5.6	0.01	2	0	yes	yes
1069	-13	M	EST	One	HF OPD appointment first in day	HF APP	10AM-11AM	Appointment at HF OPD alone	1	Tues	38	5.6	0.02	3.1	0	yes	yes
1070	-48	F	EST	Two	HF OPD appointment subsequent in day	HF MD	1PM-2PM	Multiple appointments including HF OPD	3	Thurs	67	9.6	0	0	0	no	no
1071	-5	M	CON	One	HF OPD appointment first in day	HF MD	10AM-11AM	Appointment at HF OPD alone	2	Wed	73	9.4	0	0	0	no	no
1072	3	F	CON	One	HF OPD appointment first in day	HF MD	11AM-12PM	Appointment at HF OPD alone	4	Mon	52	4.7	0	0	0	no	no
1073	15	F	EST	Two	HF OPD appointment subsequent in day	HF MD	2PM-3PM	Multiple appointments including HF OPD	2	Mon	60	18.6	0.14	0	0	yes	yes
1074	-99	M	EST	Three or more	HF OPD appointment subsequent in day	HF MD	2PM-3PM	Multiple appointments including HF OPD	4	Fri	49	4.9	0	0	0	no	no
1075	-10	M	EST	One	HF OPD appointment first in day	HF MD	10AM-11AM	Appointment at HF OPD alone	1	Mon	39	5.6	0	5.9	0	no	no
1076	-14	F	CON	One	HF OPD appointment first in day	HF MD	8AM-9AM	Appointment at HF OPD alone	4	Fri	53	20.6	0	0	0	no	no
1077	-18	F	NEW	One	HF OPD appointment first in day	HF MD	12PM-1PM	Appointment at HF OPD alone	3	Wed	81	7.4	0	0	0	no	no
1078	-10	F	EST	One	HF OPD appointment first in day	HF MD	9AM-10AM	Appointment at HF OPD alone	1	Mon	19	15.2	0.03	1.2	0.6	yes	no
1079	17	M	CON	One	HF OPD appointment first in day	HF MD	12PM-1PM	Appointment at HF OPD alone	3	Thurs	68	10.3	0	0	0	no	no
1080	-17	F	EST	One	HF OPD appointment first in day	HF MD	1PM-2PM	Appointment at HF OPD alone	4	Wed	63	10.3	0	0	0	no	no
1081	24	M	EST	Three or more	HF OPD appointment subsequent in day	HF MD	2PM-3PM	Multiple appointments including HF OPD	1	Thurs	26	4.7	0.02	2	0.4	yes	no
1082	27	F	CON	Two	HF OPD appointment subsequent in day	HF MD	12PM-1PM	Multiple appointments including HF OPD	3	Wed	79	8.3	0.29	0	0	yes	no
1083	52	M	EST	Two	HF OPD appointment subsequent in day	HF MD	2PM-3PM	Multiple appointments including HF OPD	4	Thurs	58	16.8	0.05	0	0	no	no
1084	13	M	CON	One	HF OPD appointment first in day	HF MD	11AM-12PM	Appointment at HF OPD alone	1	Thurs	5	12.8	0.02	7.1	1	yes	no
1085	-26	F	EST	Two	HF OPD appointment subsequent in day	HF MD	2PM-3PM	Multiple appointments including HF OPD	2	Fri	61	19	0.09	0	0	yes	no
1086	17	F	EST	Two	HF OPD appointment subsequent in day	HF MD	2PM-3PM	Multiple appointments including HF OPD	1	Fri	44	11.4	0.22	0	0	yes	no
1087	-14	F	EST	Two	HF OPD appointment subsequent in day	HF MD	2PM-3PM	Multiple appointments including HF OPD	4	Thurs	41	16.3	0	0	0	no	no
1088	60	M	EST	Three or more	HF OPD appointment subsequent in day	HF MD	9AM-10AM	Multiple appointments including HF OPD	1	Wed	41	5.6	0.01	2	0	yes	yes
1089	-13	F	EST	One	HF OPD appointment first in day	HF MD	11AM-12PM	Appointment at HF OPD alone	2	Mon	50	11.4	0	0	0	no	no
1090	-28	M	CON	One	HF OPD appointment first in day	HF MD	10AM-11AM	Appointment at HF OPD alone	1	Tues	31	15.9	0.22	5.1	2	yes	no
1091	14	F	EST	One	HF OPD appointment first in day	HF MD	7AM-8AM	Appointment at HF OPD alone	3	Wed	77	6.9	0	0	0	no	no
1092	-11	F	EST	One	HF OPD appointment first in day	HF MD	9AM-10AM	Appointment at HF OPD alone	1	Fri	-2	7.8	0	5.9	0	no	no
1093	-38	F	EST	One	HF OPD appointment first in day	HF MD	10AM-11AM	Appointment at HF OPD alone	3	Tues	76	5.8	0	0	0	no	no
1094	4	M	NEW	One	HF OPD appointment first in day	HF MD	10AM-11AM	Appointment at HF OPD alone	2	Fri	78	8.1	0	0	0	no	no
1095	13	M	NEW	One	HF OPD appointment first in day	HF MD	9AM-10AM	Appointment at HF OPD alone	1	Thurs	51	15.2	0	0	0	no	no
1096	-31	M	EST	Two	HF OPD appointment subsequent in day	HF MD	2PM-3PM	Multiple appointments including HF OPD	2	Tues	73	8.3	0	0	0	no	no
1097	-9	F	CON	One	HF OPD appointment first in day	HF MD	10AM-11AM	Appointment at HF OPD alone	1	Tues	12	10.3	0.04	7.1	0.4	yes	no
1098	17	M	CON	One	HF OPD appointment first in day	HF MD	2PM-3PM	Appointment at HF OPD alone	3	Mon	76	8.9	0	0	0	no	no
1099	-18	F	EST	Two	HF OPD appointment subsequent in day	HF MD	3PM-5PM	Multiple appointments including HF OPD	1	Tues	5	8.1	0.01	7.1	0.1	no	no
1100	-94	F	EST	One	HF OPD appointment first in day	HF MD	12PM-1PM	Appointment at HF OPD alone	2	Mon	62	4	0	0	0	no	no
1101	-31	F	EST	Three or more	HF OPD appointment subsequent in day	HF MD	2PM-3PM	Multiple appointments including HF OPD	1	Wed	15	4.7	0.01	1.2	0.1	yes	no
1102	-61	M	EST	Two	HF OPD appointment subsequent in day	HF MD	1PM-2PM	Multiple appointments including HF OPD	4	Tues	57	3.8	0	0	0	no	no
1103	127	M	CON	Two	HF OPD appointment subsequent in day	HF MD	10AM-11AM	Multiple appointments including HF OPD	2	Wed	41	15.7	0.24	0	0	yes	no
1104	0	M	EST	One	HF OPD appointment first in day	HF APP	12PM-1PM	Appointment at HF OPD alone	2	Tues	62	16.6	0	0	0	no	no
1105	-8	M	EST	One	HF OPD appointment first in day	HF APP	12PM-1PM	Appointment at HF OPD alone	1	Mon	33	12.8	0	0	0	no	yes
1106	-9	F	EST	Three or more	HF OPD appointment subsequent in day	HF MD	11AM-12PM	Multiple appointments including HF OPD	3	Thurs	65	5.8	0	0	0	no	no
1107	-47	M	NEW	Two	HF OPD appointment subsequent in day	HF MD	2PM-3PM	Multiple appointments including HF OPD	1	Thurs	35	12.5	0	0	0	yes	no
1108	-58	F	CON	Two	HF OPD appointment subsequent in day	HF MD	2PM-3PM	Multiple appointments including HF OPD	4	Tues	37	4.9	0	0	0	no	no
1109	-26	M	EST	Two	HF OPD appointment subsequent in day	HF MD	11AM-12PM	Multiple appointments including HF OPD	1	Fri	37	4.5	0	0	0	no	no
1110	-21	M	EST	One	HF OPD appointment first in day	HF MD	3PM-5PM	Appointment at HF OPD alone	1	Wed	19	9.8	0	9.1	0	no	no
1111	-20	F	EST	One	HF OPD appointment first in day	HF MD	3PM-5PM	Appointment at HF OPD alone	1	Mon	25	9.4	0	0	0	no	no
1112	-8	F	EST	One	HF OPD appointment first in day	HF MD	2PM-3PM	Appointment at HF OPD alone	1	Thurs	41	6.7	0.55	0	0	yes	no
1113	7	F	CON	One	HF OPD appointment first in day	HF MD	9AM-10AM	Appointment at HF OPD alone	2	Tues	62	16.6	0	0	0	no	no
1114	-31	F	NEW	One	HF OPD appointment first in day	HF MD	10AM-11AM	Appointment at HF OPD alone	2	Thurs	68	8.7	0.56	0	0	yes	no
1115	-55	F	EST	One	HF OPD appointment first in day	HF MD	2PM-3PM	Appointment at HF OPD alone	2	Mon	42	10.7	0.06	0	0	yes	no
1116	14	F	EST	One	HF OPD appointment first in day	HF MD	11AM-12PM	Appointment at HF OPD alone	1	Tues	12	10.5	0.04	1.2	1.2	yes	no
1117	9	M	EST	One	HF OPD appointment first in day	HF MD	2PM-3PM	Appointment at HF OPD alone	2	Fri	52	6	0	0	0	no	no
1118	-2	M	CON	One	HF OPD appointment first in day	HF MD	9AM-10AM	Appointment at HF OPD alone	4	Tues	36	9.6	0.49	0	0	yes	no
1119	-18	M	NEW	One	HF OPD appointment first in day	HF MD	8AM-9AM	Appointment at HF OPD alone	3	Fri	73	8.3	1.25	0	0	yes	no
1120	-139	F	CON	Three or more	HF OPD appointment subsequent in day	HF MD	12PM-1PM	Multiple appointments including HF OPD	1	Mon	20	13.9	0.01	1.2	0.1	yes	no
1121	-5	M	CON	One	HF OPD appointment first in day	HF MD	10AM-11AM	Appointment at HF OPD alone	4	Thurs	41	16.3	0	0	0	no	no
1122	11	M	CON	One	HF OPD appointment first in day	HF MD	10AM-11AM	Appointment at HF OPD alone	2	Thurs	49	5.4	0	0	0	yes	no
1123	105	F	EST	Three or more	HF OPD appointment subsequent in day	HF MD	9AM-10AM	Multiple appointments including HF OPD	2	Wed	59	4.5	0	0	0	yes	yes
1124	10	M	CON	One	HF OPD appointment first in day	HF MD	7AM-8AM	Appointment at HF OPD alone	4	Fri	63	12.5	0	0	0	no	no
1125	-18	F	EST	Two	HF OPD appointment subsequent in day	HF MD	2PM-3PM	Multiple appointments including HF OPD	2	Mon	68	10.5	0.04	0	0	no	no
1126	-20	M	EST	One	HF OPD appointment first in day	HF MD	11AM-12PM	Appointment at HF OPD alone	2	Tues	42	8.7	0	0	0	no	no
1127	-55	F	CON	Two	HF OPD appointment subsequent in day	HF MD	12PM-1PM	Multiple appointments including HF OPD	3	Thurs	67	9.6	0	0	0	no	no
1128	-13	M	CON	Two	HF OPD appointment subsequent in day	HF MD	12PM-1PM	Multiple appointments including HF OPD	2	Thurs	74	8.1	0.08	0	0	yes	no
1129	-59	M	CON	One	HF OPD appointment first in day	HF MD	12PM-1PM	Appointment at HF OPD alone	3	Thurs	68	10.3	0	0	0	no	no
1130	-116	F	EST	Two	HF OPD appointment subsequent in day	HF MD	11AM-12PM	Multiple appointments including HF OPD	2	Fri	75	6.5	0	0	0	no	no
1131	4	M	EST	One	HF OPD appointment first in day	HF MD	8AM-9AM	Appointment at HF OPD alone	3	Thurs	67	8.7	0	0	0	no	no
1132	-33	F	EST	One	HF OPD appointment first in day	HF MD	2PM-3PM	Appointment at HF OPD alone	2	Fri	52	6	0	0	0	no	no
1133	18	M	EST	One	HF OPD appointment first in day	HF APP	9AM-10AM	Appointment at HF OPD alone	1	Tues	43	12.8	0	0	0	no	no
1134	-22	M	CON	One	HF OPD appointment first in day	HF MD	12PM-1PM	Appointment at HF OPD alone	3	Wed	75	9.8	0.16	0	0	yes	no
1135	-8	M	EST	One	HF OPD appointment first in day	HF APP	1PM-2PM	Appointment at HF OPD alone	2	Tues	57	12.1	0	0	0	no	no
1136	13	M	CON	One	HF OPD appointment first in day	HF MD	12PM-1PM	Appointment at HF OPD alone	3	Tues	78	7.6	0	0	0	no	no
1137	-42	F	EST	One	HF OPD appointment first in day	HF MD	1PM-2PM	Appointment at HF OPD alone	3	Wed	67	10.7	0	0	0	yes	yes
1138	5	F	EST	One	HF OPD appointment first in day	HF MD	11AM-12PM	Appointment at HF OPD alone	1	Wed	35	11.6	0	7.9	0	yes	no
1139	-11	F	CON	One	HF OPD appointment first in day	HF MD	10AM-11AM	Appointment at HF OPD alone	1	Fri	29	12.3	0.04	0	0.4	yes	no
1140	6	F	EST	One	HF OPD appointment first in day	HF APP	7AM-8AM	Appointment at HF OPD alone	3	Tues	71	4.3	0	0	0	no	no
1141	10	M	NEW	One	HF OPD appointment first in day	HF MD	7AM-8AM	Appointment at HF OPD alone	2	Thurs	72	5.8	0.32	0	0	yes	yes
1142	-7	M	EST	One	HF OPD appointment first in day	HF MD	1PM-2PM	Appointment at HF OPD alone	3	Tues	72	8.7	0.33	0	0	yes	no
1143	-25	F	EST	One	HF OPD appointment first in day	HF MD	12PM-1PM	Appointment at HF OPD alone	1	Wed	41	5.6	0.01	2	0	yes	yes
1144	-13	M	EST	Three or more	HF OPD appointment subsequent in day	HF MD	11AM-12PM	Multiple appointments including HF OPD	2	Mon	51	6.7	0.03	0	0	no	no
1145	1	M	CON	One	HF OPD appointment first in day	HF MD	9AM-10AM	Appointment at HF OPD alone	3	Thurs	61	8.3	0.93	0	0	yes	no
1146	-39	F	CON	One	HF OPD appointment first in day	HF MD	10AM-11AM	Appointment at HF OPD alone	4	Thurs	46	12.8	0	0	0	yes	yes
1147	18	M	CON	One	HF OPD appointment first in day	HF MD	9AM-10AM	Appointment at HF OPD alone	3	Mon	75	5.8	0	0	0	no	no
1148	7	M	EST	One	HF OPD appointment first in day	HF MD	1PM-2PM	Appointment at HF OPD alone	2	Wed	59	4.5	0	0	0	yes	yes
1149	-9	M	CON	One	HF OPD appointment first in day	HF MD	2PM-3PM	Appointment at HF OPD alone	3	Thurs	71	6.9	0	0	0	no	no
1150	155	F	EST	One	HF OPD appointment first in day	HF MD	8AM-9AM	Appointment at HF OPD alone	2	Wed	44	15	0.03	0	0	no	no
1151	-22	M	EST	One	HF OPD appointment first in day	HF MD	8AM-9AM	Appointment at HF OPD alone	1	Wed	16	5.8	0	1.2	0	yes	yes
1152	-20	F	EST	Two	HF OPD appointment subsequent in day	HF MD	1PM-2PM	Multiple appointments including HF OPD	1	Wed	23	15	0.22	3.9	3.8	yes	yes
1153	-32	M	NEW	One	HF OPD appointment first in day	HF MD	9AM-10AM	Appointment at HF OPD alone	1	Mon	44	15.7	0.01	0	0	yes	no
1154	-21	M	EST	One	HF OPD appointment first in day	HF MD	1PM-2PM	Appointment at HF OPD alone	1	Thurs	21	15.7	0.02	3.9	0.5	yes	yes
1155	41	M	EST	Three or more	HF OPD appointment subsequent in day	HF MD	1PM-2PM	Multiple appointments including HF OPD	1	Tues	6	14.3	0	9.1	0	no	no
1156	17	F	CON	One	HF OPD appointment first in day	HF MD	11AM-12PM	Appointment at HF OPD alone	4	Thurs	64	8.3	0	0	0	no	no
1157	25	M	EST	One	HF OPD appointment first in day	HF MD	12PM-1PM	Appointment at HF OPD alone	1	Wed	22	9.6	0.02	3.9	0	yes	yes
1158	-53	M	CON	One	HF OPD appointment first in day	HF MD	9AM-10AM	Appointment at HF OPD alone	2	Thurs	67	6.5	0	0	0	no	no
1159	6	M	EST	One	HF OPD appointment first in day	HF APP	10AM-11AM	Appointment at HF OPD alone	3	Wed	69	7.6	0.11	0	0	no	no
1160	37	F	CON	One	HF OPD appointment first in day	HF MD	2PM-3PM	Appointment at HF OPD alone	4	Tues	55	12.5	0.02	0	0	no	no
1161	-30	M	EST	One	HF OPD appointment first in day	HF MD	10AM-11AM	Appointment at HF OPD alone	1	Tues	31	4.9	0.02	0	0.2	yes	yes
1162	-5	F	CON	One	HF OPD appointment first in day	HF MD	11AM-12PM	Appointment at HF OPD alone	1	Wed	26	6.7	0	0	0	no	no
1163	-19	M	EST	Three or more	HF OPD appointment subsequent in day	HF MD	2PM-3PM	Multiple appointments including HF OPD	2	Thurs	62	8.1	0.1	0	0	no	no
1164	-79	F	CON	One	HF OPD appointment first in day	HF MD	12PM-1PM	Appointment at HF OPD alone	3	Thurs	66	8.9	0	0	0	no	no
1165	-21	F	CON	One	HF OPD appointment first in day	HF MD	2PM-3PM	Appointment at HF OPD alone	4	Mon	60	16.1	0.1	0	0	no	no
1166	-33	F	EST	One	HF OPD appointment first in day	HF MD	11AM-12PM	Appointment at HF OPD alone	1	Wed	15	14.5	0.01	5.9	0.5	yes	no
1167	24	M	EST	Two	HF OPD appointment subsequent in day	HF MD	2PM-3PM	Multiple appointments including HF OPD	1	Fri	15	19.9	0.06	3.1	1.6	no	yes
1168	-30	M	NEW	One	HF OPD appointment first in day	HF MD	7AM-8AM	Appointment at HF OPD alone	3	Wed	78	5.6	0	0	0	no	no
1169	12	F	CON	One	HF OPD appointment first in day	HF MD	12PM-1PM	Appointment at HF OPD alone	4	Wed	68	12.5	0	0	0	no	no
1170	-6	F	EST	One	HF OPD appointment first in day	HF MD	10AM-11AM	Appointment at HF OPD alone	1	Mon	23	9.4	0	11	0	yes	yes
1171	-8	M	NEW	One	HF OPD appointment first in day	HF MD	9AM-10AM	Appointment at HF OPD alone	1	Tues	43	12.8	0	0	0	no	no
1172	14	F	EST	Two	HF OPD appointment subsequent in day	HF MD	12PM-1PM	Multiple appointments including HF OPD	2	Fri	73	7.8	0	0	0	no	no
1173	-16	F	CON	One	HF OPD appointment first in day	HF MD	10AM-11AM	Appointment at HF OPD alone	1	Wed	45	11.9	0.04	0	0	no	no
1174	-17	M	CON	One	HF OPD appointment first in day	HF MD	7AM-8AM	Appointment at HF OPD alone	2	Fri	52	6	0	0	0	no	no
1175	13	F	EST	One	HF OPD appointment first in day	HF MD	9AM-10AM	Appointment at HF OPD alone	3	Tues	74	8.1	0.02	0	0	yes	no
1176	-28	M	EST	One	HF OPD appointment first in day	HF MD	9AM-10AM	Appointment at HF OPD alone	2	Wed	72	11.4	0.31	0	0	yes	yes
1177	-10	M	EST	Two	HF OPD appointment subsequent in day	HF MD	10AM-11AM	Multiple appointments including HF OPD	2	Fri	53	6.3	0.3	0	0	yes	yes
1178	29	F	EST	One	HF OPD appointment first in day	HF APP	11AM-12PM	Appointment at HF OPD alone	3	Thurs	71	6.9	0	0	0	no	no
1179	19	M	CON	Three or more	HF OPD appointment subsequent in day	HF MD	1PM-2PM	Multiple appointments including HF OPD	1	Tues	51	5.8	0.07	0	0	yes	no
1180	-7	M	EST	Two	HF OPD appointment subsequent in day	HF MD	12PM-1PM	Multiple appointments including HF OPD	4	Mon	60	16.1	0.1	0	0	no	no
1181	8	F	EST	One	HF OPD appointment first in day	HF MD	8AM-9AM	Appointment at HF OPD alone	2	Mon	51	6.7	0.03	0	0	no	no
1182	30	F	CON	One	HF OPD appointment first in day	HF MD	12PM-1PM	Appointment at HF OPD alone	3	Wed	80	5.8	1.04	0	0	yes	no
1183	17	F	NEW	One	HF OPD appointment first in day	HF MD	9AM-10AM	Appointment at HF OPD alone	2	Fri	71	7.6	0	0	0	no	no
1184	5	F	EST	One	HF OPD appointment first in day	HF MD	2PM-3PM	Appointment at HF OPD alone	2	Wed	59	4.5	0	0	0	yes	yes
1185	-109	M	EST	Three or more	HF OPD appointment subsequent in day	HF MD	1PM-2PM	Multiple appointments including HF OPD	1	Tues	17	10.3	0	5.1	0	no	yes
1186	-12	M	CON	One	HF OPD appointment first in day	HF MD	11AM-12PM	Appointment at HF OPD alone	4	Tues	29	10.5	0	0	0	no	yes
1187	8	F	EST	One	HF OPD appointment first in day	HF MD	11AM-12PM	Appointment at HF OPD alone	2	Fri	59	5.4	0.13	0	0	yes	yes
1188	-43	M	CON	One	HF OPD appointment first in day	HF MD	1PM-2PM	Appointment at HF OPD alone	2	Thurs	53	7.6	0	0	0	no	no
1189	-10	M	EST	One	HF OPD appointment first in day	HF APP	8AM-9AM	Appointment at HF OPD alone	1	Mon	20	13.9	0.01	1.2	0.1	yes	no
1190	0	F	EST	Two	HF OPD appointment subsequent in day	HF MD	1PM-2PM	Multiple appointments including HF OPD	3	Tues	76	5.8	0	0	0	no	no
1191	-1	M	EST	Three or more	HF OPD appointment subsequent in day	HF MD	1PM-2PM	Multiple appointments including HF OPD	3	Fri	70	8.5	0	0	0	no	no
1192	-41	M	EST	One	HF OPD appointment first in day	HF MD	8AM-9AM	Appointment at HF OPD alone	4	Fri	65	11.6	0.11	0	0	yes	no
1193	-14	F	CON	Two	HF OPD appointment subsequent in day	HF MD	11AM-12PM	Multiple appointments including HF OPD	1	Wed	30	6.3	0.21	0	2.4	yes	no
1194	-118	M	EST	One	HF OPD appointment first in day	HF MD	1PM-2PM	Appointment at HF OPD alone	2	Wed	68	6.7	0	0	0	no	no
1195	9	M	EST	One	HF OPD appointment first in day	HF MD	10AM-11AM	Appointment at HF OPD alone	3	Mon	75	5.8	0	0	0	no	no
1196	-19	F	NEW	One	HF OPD appointment first in day	HF MD	2PM-3PM	Appointment at HF OPD alone	4	Mon	60	5.1	0	0	0	no	no
1197	-17	M	CON	One	HF OPD appointment first in day	HF MD	11AM-12PM	Appointment at HF OPD alone	1	Tues	43	12.8	0	0	0	no	no
1198	10	F	NEW	One	HF OPD appointment first in day	HF MD	7AM-8AM	Appointment at HF OPD alone	1	Wed	29	6.9	0.01	5.1	0.1	yes	yes
1199	-33	F	CON	One	HF OPD appointment first in day	HF MD	10AM-11AM	Appointment at HF OPD alone	1	Thurs	40	7.6	0	0	0	no	yes
1200	-27	M	CON	Two	HF OPD appointment subsequent in day	HF MD	10AM-11AM	Multiple appointments including HF OPD	2	Thurs	73	7.6	0	0	0	yes	no
1201	-5	M	EST	One	HF OPD appointment first in day	HF MD	11AM-12PM	Appointment at HF OPD alone	1	Fri	28	11.6	0	5.1	0	no	yes
1202	-54	F	CON	One	HF OPD appointment first in day	HF MD	8AM-9AM	Appointment at HF OPD alone	4	Tues	49	7.4	0.79	0	0	yes	no
1203	5	M	CON	One	HF OPD appointment first in day	HF MD	11AM-12PM	Appointment at HF OPD alone	2	Wed	55	7.6	0	0	0	no	no
1204	8	M	EST	Two	HF OPD appointment subsequent in day	HF MD	12PM-1PM	Multiple appointments including HF OPD	3	Tues	71	8.5	0	0	0	no	no
1205	-37	F	EST	Two	HF OPD appointment subsequent in day	HF MD	10AM-11AM	Multiple appointments including HF OPD	1	Thurs	17	11	0	7.9	0	no	no
1206	-8	F	EST	One	HF OPD appointment first in day	HF MD	2PM-3PM	Appointment at HF OPD alone	3	Mon	72	4.7	0	0	0	yes	no
1207	5	M	CON	One	HF OPD appointment first in day	HF MD	10AM-11AM	Appointment at HF OPD alone	2	Fri	59	5.4	0.13	0	0	yes	yes
1208	-29	M	EST	Two	HF OPD appointment subsequent in day	HF MD	3PM-5PM	Multiple appointments including HF OPD	3	Mon	60	6.9	0	0	0	no	no
1209	-9	M	EST	One	HF OPD appointment first in day	HF MD	8AM-9AM	Appointment at HF OPD alone	2	Mon	64	13.9	0.08	0	0	yes	no
1210	-5	F	CON	One	HF OPD appointment first in day	HF MD	8AM-9AM	Appointment at HF OPD alone	4	Tues	59	10.3	0	0	0	no	no
1211	-16	F	EST	Two	HF OPD appointment subsequent in day	HF MD	9AM-10AM	Multiple appointments including HF OPD	1	Wed	41	5.6	0.01	2	0	yes	yes
1212	3	M	EST	Three or more	HF OPD appointment subsequent in day	HF MD	1PM-2PM	Multiple appointments including HF OPD	3	Thurs	68	10.3	0	0	0	no	no
1213	-51	F	EST	One	HF OPD appointment first in day	HF MD	12PM-1PM	Appointment at HF OPD alone	3	Thurs	68	6.7	1.11	0	0	yes	no
1214	70	M	EST	One	HF OPD appointment first in day	HF MD	11AM-12PM	Appointment at HF OPD alone	4	Fri	53	20.6	0	0	0	no	no
1215	14	F	NEW	One	HF OPD appointment first in day	HF MD	7AM-8AM	Appointment at HF OPD alone	1	Tues	6	14.3	0	9.1	0	no	no
1216	-15	M	EST	One	HF OPD appointment first in day	HF MD	12PM-1PM	Appointment at HF OPD alone	1	Fri	27	6.7	0	2	0	yes	yes
1217	9	M	EST	One	HF OPD appointment first in day	HF MD	2PM-3PM	Appointment at HF OPD alone	3	Wed	77	10.5	0.21	0	0	yes	no
1218	43	M	EST	Three or more	HF OPD appointment subsequent in day	HF MD	12PM-1PM	Multiple appointments including HF OPD	2	Wed	46	5.8	0	0	0	yes	yes
1219	10	M	NEW	One	HF OPD appointment first in day	HF MD	10AM-11AM	Appointment at HF OPD alone	4	Fri	53	20.6	0	0	0	no	no
1220	-2	F	EST	One	HF OPD appointment first in day	HF APP	3PM-5PM	Appointment at HF OPD alone	1	Wed	16	5.8	0	1.2	0	yes	yes
1221	3	F	EST	Two	HF OPD appointment subsequent in day	HF MD	10AM-11AM	Multiple appointments including HF OPD	3	Thurs	82	9.8	0.25	0	0	no	no
1222	-12	F	EST	Two	HF OPD appointment subsequent in day	HF MD	12PM-1PM	Multiple appointments including HF OPD	2	Thurs	67	6.5	0	0	0	no	no
1223	-20	M	CON	One	HF OPD appointment first in day	HF MD	11AM-12PM	Appointment at HF OPD alone	3	Wed	69	7.6	0.11	0	0	no	no
1224	38	M	EST	Three or more	HF OPD appointment subsequent in day	HF MD	8AM-9AM	Multiple appointments including HF OPD	2	Fri	53	6.3	0.3	0	0	yes	yes
1225	-29	F	EST	Two	HF OPD appointment subsequent in day	HF MD	1PM-2PM	Multiple appointments including HF OPD	2	Wed	61	7.6	0	0	0	no	no
1226	-6	F	EST	One	HF OPD appointment first in day	HF MD	8AM-9AM	Appointment at HF OPD alone	3	Tues	63	9.8	0.02	0	0	yes	no
1227	-11	M	EST	One	HF OPD appointment first in day	HF MD	10AM-11AM	Appointment at HF OPD alone	3	Fri	64	6.5	1.02	0	0	yes	no
1228	18	M	EST	One	HF OPD appointment first in day	HF MD	9AM-10AM	Appointment at HF OPD alone	1	Thurs	5	16.6	0.02	2	0.6	no	no
1229	8	M	CON	One	HF OPD appointment first in day	HF MD	11AM-12PM	Appointment at HF OPD alone	1	Mon	33	8.9	0	0	0	no	no
1230	3	F	EST	One	HF OPD appointment first in day	HF MD	7AM-8AM	Appointment at HF OPD alone	3	Tues	75	11	0.77	0	0	yes	no
1231	45	M	NEW	One	HF OPD appointment first in day	HF MD	11AM-12PM	Appointment at HF OPD alone	1	Wed	30	6.3	0.21	0	2.4	yes	no
1232	-3	M	EST	Three or more	HF OPD appointment subsequent in day	HF MD	11AM-12PM	Multiple appointments including HF OPD	3	Mon	72	8.7	0.25	0	0	yes	no
1233	6	F	EST	One	HF OPD appointment first in day	HF APP	8AM-9AM	Appointment at HF OPD alone	1	Wed	41	5.6	0.01	2	0	yes	yes
1234	34	M	NEW	One	HF OPD appointment first in day	HF MD	11AM-12PM	Appointment at HF OPD alone	2	Wed	72	11.4	0.31	0	0	yes	yes
1235	-20	M	EST	One	HF OPD appointment first in day	HF MD	11AM-12PM	Appointment at HF OPD alone	3	Tues	71	8.5	0	0	0	no	no
1236	-51	M	EST	One	HF OPD appointment first in day	HF MD	12PM-1PM	Appointment at HF OPD alone	2	Wed	46	5.8	0	0	0	yes	yes
1237	-25	M	CON	Two	HF OPD appointment subsequent in day	HF MD	1PM-2PM	Multiple appointments including HF OPD	3	Thurs	63	6.5	0.01	0	0	no	no
1238	-12	F	EST	One	HF OPD appointment first in day	HF MD	2PM-3PM	Appointment at HF OPD alone	3	Wed	77	8.5	0	0	0	no	no
1239	12	M	EST	Two	HF OPD appointment subsequent in day	HF MD	10AM-11AM	Multiple appointments including HF OPD	3	Mon	75	6.7	0	0	0	no	no
1240	-34	M	EST	One	HF OPD appointment first in day	HF MD	11AM-12PM	Appointment at HF OPD alone	1	Fri	-2	7.8	0	5.9	0	no	no
1241	-39	M	EST	One	HF OPD appointment first in day	HF APP	12PM-1PM	Appointment at HF OPD alone	2	Wed	55	7.6	0	0	0	no	no
1242	17	F	EST	Three or more	HF OPD appointment subsequent in day	HF MD	1PM-2PM	Multiple appointments including HF OPD	2	Thurs	54	14.3	0.42	0	0	yes	no
1243	-17	M	EST	One	HF OPD appointment first in day	HF MD	11AM-12PM	Appointment at HF OPD alone	2	Mon	74	9.4	0.78	0	0	yes	no
1244	23	F	EST	One	HF OPD appointment first in day	HF MD	11AM-12PM	Appointment at HF OPD alone	3	Fri	75	10.3	0	0	0	no	no
1245	-17	F	CON	One	HF OPD appointment first in day	HF MD	9AM-10AM	Appointment at HF OPD alone	4	Wed	53	13.4	0.23	0	0	yes	no
1246	-12	F	NEW	One	HF OPD appointment first in day	HF MD	9AM-10AM	Appointment at HF OPD alone	4	Wed	42	6	0.08	0	0	yes	no
1247	-34	M	NEW	One	HF OPD appointment first in day	HF MD	9AM-10AM	Appointment at HF OPD alone	4	Thurs	36	11.2	0.03	0	0.3	yes	no
1248	-21	M	CON	Two	HF OPD appointment subsequent in day	HF MD	11AM-12PM	Multiple appointments including HF OPD	3	Tues	63	5.4	0	0	0	no	no
1249	-11	F	EST	One	HF OPD appointment first in day	HF MD	10AM-11AM	Appointment at HF OPD alone	1	Fri	30	13.6	0.02	0	0.3	yes	yes
1250	33	F	EST	One	HF OPD appointment first in day	HF MD	2PM-3PM	Appointment at HF OPD alone	1	Tues	38	5.6	0.02	3.1	0	yes	yes
1251	-21	F	EST	One	HF OPD appointment first in day	HF MD	9AM-10AM	Appointment at HF OPD alone	1	Tues	17	10.3	0	5.1	0	no	yes
1252	-21	F	CON	One	HF OPD appointment first in day	HF MD	9AM-10AM	Appointment at HF OPD alone	1	Tues	35	11.4	0.33	0	0	yes	no
1253	-40	M	EST	Two	HF OPD appointment subsequent in day	HF MD	11AM-12PM	Multiple appointments including HF OPD	1	Wed	35	11.6	0	7.9	0	yes	no
1254	7	F	CON	One	HF OPD appointment first in day	HF MD	12PM-1PM	Appointment at HF OPD alone	1	Thurs	5	16.6	0.02	2	0.6	no	no
1255	35	F	CON	One	HF OPD appointment first in day	HF MD	2PM-3PM	Appointment at HF OPD alone	1	Thurs	34	16.8	0.1	0	1	yes	no
1256	33	F	EST	One	HF OPD appointment first in day	HF MD	7AM-8AM	Appointment at HF OPD alone	1	Fri	15	19.9	0.06	3.1	1.6	no	yes
1257	26	M	EST	Two	HF OPD appointment subsequent in day	HF MD	1PM-2PM	Multiple appointments including HF OPD	1	Wed	34	8.1	0	0	0	no	no
1258	-20	F	EST	Two	HF OPD appointment subsequent in day	HF MD	9AM-10AM	Multiple appointments including HF OPD	2	Tues	57	12.1	0	0	0	no	no
1259	-22	M	EST	One	HF OPD appointment first in day	HF MD	9AM-10AM	Appointment at HF OPD alone	1	Mon	33	7.6	0	1.2	0	yes	yes
1260	-114	F	EST	Two	HF OPD appointment subsequent in day	HF MD	11AM-12PM	Multiple appointments including HF OPD	1	Fri	30	7.4	0	0	0	no	no
1261	-30	F	EST	One	HF OPD appointment first in day	HF MD	1PM-2PM	Appointment at HF OPD alone	1	Fri	15	19.9	0.06	3.1	1.6	no	yes
1262	-43	M	CON	One	HF OPD appointment first in day	HF MD	2PM-3PM	Appointment at HF OPD alone	2	Mon	55	4.9	0	0	0	no	no
1263	3	M	CON	One	HF OPD appointment first in day	HF MD	1PM-2PM	Appointment at HF OPD alone	3	Wed	79	8.3	0.29	0	0	yes	no
1264	-42	F	NEW	One	HF OPD appointment first in day	HF MD	12PM-1PM	Appointment at HF OPD alone	3	Fri	64	6.5	1.02	0	0	yes	no
1265	27	F	EST	Two	HF OPD appointment subsequent in day	HF MD	12PM-1PM	Multiple appointments including HF OPD	2	Fri	52	6	0	0	0	no	no
1266	-30	M	CON	Three or more	HF OPD appointment subsequent in day	HF MD	1PM-2PM	Multiple appointments including HF OPD	3	Thurs	67	9.6	0	0	0	no	no
1267	12	F	EST	Two	HF OPD appointment subsequent in day	HF MD	1PM-2PM	Multiple appointments including HF OPD	1	Fri	7	6	0	7.9	0	no	yes
1268	-22	F	CON	One	HF OPD appointment first in day	HF MD	1PM-2PM	Appointment at HF OPD alone	2	Mon	74	10.5	0	0	0	no	no
1269	-22	M	CON	One	HF OPD appointment first in day	HF MD	11AM-12PM	Appointment at HF OPD alone	2	Wed	50	9.4	0.01	0	0	no	no
1270	-32	F	CON	One	HF OPD appointment first in day	HF MD	12PM-1PM	Appointment at HF OPD alone	4	Tues	45	15.2	0.1	0	0	yes	no
1271	-12	F	CON	One	HF OPD appointment first in day	HF MD	12PM-1PM	Appointment at HF OPD alone	3	Thurs	63	6.5	0.01	0	0	no	no
1272	-20	M	CON	One	HF OPD appointment first in day	HF MD	10AM-11AM	Appointment at HF OPD alone	2	Wed	73	9.4	0	0	0	no	no
1273	16	M	EST	One	HF OPD appointment first in day	HF MD	1PM-2PM	Appointment at HF OPD alone	1	Thurs	5	16.6	0.02	2	0.6	no	no
1274	-13	M	EST	One	HF OPD appointment first in day	HF MD	2PM-3PM	Appointment at HF OPD alone	2	Mon	75	8.1	0.63	0	0	yes	yes
1275	-12	M	EST	One	HF OPD appointment first in day	HF MD	10AM-11AM	Appointment at HF OPD alone	1	Mon	25	9.4	0	0	0	no	no
1276	4	M	EST	One	HF OPD appointment first in day	HF MD	11AM-12PM	Appointment at HF OPD alone	2	Mon	75	8.1	0.63	0	0	yes	yes
1277	-2	F	CON	One	HF OPD appointment first in day	HF MD	11AM-12PM	Appointment at HF OPD alone	2	Fri	55	7.2	0	0	0	no	no
1278	-9	M	NEW	One	HF OPD appointment first in day	HF MD	8AM-9AM	Appointment at HF OPD alone	1	Thurs	26	4.7	0.02	2	0.4	yes	no
1279	-55	M	EST	Three or more	HF OPD appointment subsequent in day	HF MD	2PM-3PM	Multiple appointments including HF OPD	3	Fri	73	4.9	0	0	0	no	no
1280	-19	F	EST	One	HF OPD appointment first in day	HF MD	8AM-9AM	Appointment at HF OPD alone	4	Fri	48	9.8	0.11	0	0	no	no
1281	-24	M	EST	Three or more	HF OPD appointment subsequent in day	HF MD	3PM-5PM	Multiple appointments including HF OPD	1	Thurs	26	4.7	0.02	2	0.4	yes	no
1282	2	M	EST	Three or more	HF OPD appointment subsequent in day	HF MD	1PM-2PM	Multiple appointments including HF OPD	1	Thurs	17	11	0	7.9	0	no	no
1283	28	F	EST	One	HF OPD appointment first in day	HF MD	9AM-10AM	Appointment at HF OPD alone	1	Wed	27	12.5	0.02	0	0.4	yes	no
1284	-17	F	NEW	One	HF OPD appointment first in day	HF MD	9AM-10AM	Appointment at HF OPD alone	1	Fri	-2	7.8	0	5.9	0	no	no
1285	-145	F	CON	Two	HF OPD appointment subsequent in day	HF MD	1PM-2PM	Multiple appointments including HF OPD	1	Wed	42	11.9	0.01	0	0	no	no
1286	6	F	CON	One	HF OPD appointment first in day	HF MD	7AM-8AM	Appointment at HF OPD alone	1	Fri	38	21.3	0	3.9	0	no	no
1287	-34	F	EST	One	HF OPD appointment first in day	HF MD	12PM-1PM	Appointment at HF OPD alone	4	Mon	60	16.1	0.1	0	0	no	no
1288	45	F	EST	One	HF OPD appointment first in day	HF MD	3PM-5PM	Appointment at HF OPD alone	4	Wed	60	4.9	0	0	0	no	no
1289	-37	F	NEW	One	HF OPD appointment first in day	HF MD	12PM-1PM	Appointment at HF OPD alone	2	Fri	71	7.6	0	0	0	no	no
1290	-4	M	EST	Two	HF OPD appointment subsequent in day	HF MD	12PM-1PM	Multiple appointments including HF OPD	2	Mon	75	8.1	0.63	0	0	yes	yes
1291	-24	M	EST	Two	HF OPD appointment subsequent in day	HF MD	11AM-12PM	Multiple appointments including HF OPD	1	Mon	20	13.9	0.01	1.2	0.1	yes	no
1292	-28	F	EST	One	HF OPD appointment first in day	HF MD	2PM-3PM	Appointment at HF OPD alone	4	Thurs	57	18.6	0	0	0	no	no
1293	-71	M	EST	One	HF OPD appointment first in day	HF APP	10AM-11AM	Appointment at HF OPD alone	4	Tues	39	8.9	0	0	0	yes	yes
1294	-4	M	EST	One	HF OPD appointment first in day	HF MD	8AM-9AM	Appointment at HF OPD alone	3	Mon	76	6.7	0.87	0	0	yes	no
1295	-7	M	NEW	One	HF OPD appointment first in day	HF MD	12PM-1PM	Appointment at HF OPD alone	4	Thurs	30	17.2	0	0	0	no	no
1296	1	F	NEW	One	HF OPD appointment first in day	HF MD	12PM-1PM	Appointment at HF OPD alone	4	Thurs	57	18.6	0	0	0	no	no
1297	53	F	CON	One	HF OPD appointment first in day	HF MD	11AM-12PM	Appointment at HF OPD alone	4	Mon	36	13.9	0.07	1.2	0	no	no
1298	-8	M	NEW	One	HF OPD appointment first in day	HF MD	9AM-10AM	Appointment at HF OPD alone	4	Thurs	52	11.4	0.27	0	0	yes	no
1299	0	F	EST	One	HF OPD appointment first in day	HF MD	1PM-2PM	Appointment at HF OPD alone	2	Wed	44	15	0.03	0	0	no	no
1300	-26	M	NEW	One	HF OPD appointment first in day	HF MD	10AM-11AM	Appointment at HF OPD alone	3	Thurs	67	9.6	0	0	0	no	no
1301	-16	M	EST	Two	HF OPD appointment subsequent in day	HF MD	12PM-1PM	Multiple appointments including HF OPD	3	Thurs	67	8.7	0	0	0	no	no
1302	-19	M	EST	Two	HF OPD appointment subsequent in day	HF MD	1PM-2PM	Multiple appointments including HF OPD	1	Tues	27	8.1	0	0	0	no	no
1303	-15	M	CON	One	HF OPD appointment first in day	HF MD	8AM-9AM	Appointment at HF OPD alone	2	Mon	49	11	0	0	0	yes	no
1304	1	M	EST	One	HF OPD appointment first in day	HF APP	1PM-2PM	Appointment at HF OPD alone	1	Thurs	5	12.8	0.02	7.1	1	yes	no
1305	17	M	EST	One	HF OPD appointment first in day	HF MD	11AM-12PM	Appointment at HF OPD alone	2	Tues	57	12.1	0	0	0	no	no
1306	4	F	CON	One	HF OPD appointment first in day	HF MD	2PM-3PM	Appointment at HF OPD alone	1	Fri	12	11	0	7.9	0	no	no
1307	-21	M	NEW	One	HF OPD appointment first in day	HF MD	11AM-12PM	Appointment at HF OPD alone	3	Thurs	68	10.3	0	0	0	no	no
1308	9	F	EST	One	HF OPD appointment first in day	HF MD	8AM-9AM	Appointment at HF OPD alone	1	Wed	54	19.9	0.25	0	0	yes	no
1309	-7	M	CON	One	HF OPD appointment first in day	HF MD	7AM-8AM	Appointment at HF OPD alone	2	Thurs	42	9.2	0	0	0	no	no
1310	2	M	CON	One	HF OPD appointment first in day	HF MD	1PM-2PM	Appointment at HF OPD alone	1	Thurs	40	7.6	0	0	0	no	yes
1311	27	M	EST	One	HF OPD appointment first in day	HF MD	9AM-10AM	Appointment at HF OPD alone	2	Mon	75	8.1	0.63	0	0	yes	yes
1312	-17	M	EST	One	HF OPD appointment first in day	HF MD	8AM-9AM	Appointment at HF OPD alone	1	Wed	30	11.2	0.35	7.9	4.4	yes	yes
1313	-15	M	EST	One	HF OPD appointment first in day	HF MD	11AM-12PM	Appointment at HF OPD alone	1	Thurs	23	7.2	0	5.1	0	yes	no
1314	-1	F	EST	One	HF OPD appointment first in day	HF MD	10AM-11AM	Appointment at HF OPD alone	2	Tues	54	4.7	0	0	0	no	no
1315	29	M	EST	Three or more	HF OPD appointment subsequent in day	HF MD	1PM-2PM	Multiple appointments including HF OPD	2	Thurs	67	3.1	0.08	0	0	yes	no
1316	12	M	NEW	One	HF OPD appointment first in day	HF MD	8AM-9AM	Appointment at HF OPD alone	2	Mon	42	10.7	0.06	0	0	yes	no
1317	-2	F	EST	Three or more	HF OPD appointment subsequent in day	HF MD	12PM-1PM	Multiple appointments including HF OPD	3	Fri	73	8.3	1.25	0	0	yes	no
1318	-1	M	CON	One	HF OPD appointment first in day	HF MD	11AM-12PM	Appointment at HF OPD alone	3	Thurs	64	6.5	0	0	0	no	no
1319	-38	M	CON	One	HF OPD appointment first in day	HF MD	1PM-2PM	Appointment at HF OPD alone	4	Tues	48	9.4	0.11	0	0	yes	no
1320	-173	F	CON	Two	HF OPD appointment subsequent in day	HF MD	2PM-3PM	Multiple appointments including HF OPD	4	Mon	29	9.4	0	0	0	no	no
1321	-27	M	EST	One	HF OPD appointment first in day	HF MD	11AM-12PM	Appointment at HF OPD alone	1	Mon	33	7.6	0	1.2	0	yes	yes
1322	-13	M	NEW	One	HF OPD appointment first in day	HF MD	12PM-1PM	Appointment at HF OPD alone	4	Tues	53	7.6	0.36	0	0	yes	no
1323	-23	M	EST	One	HF OPD appointment first in day	HF MD	11AM-12PM	Appointment at HF OPD alone	2	Tues	46	6.7	0	0	0	no	no
1324	-58	M	EST	One	HF OPD appointment first in day	HF APP	9AM-10AM	Appointment at HF OPD alone	4	Tues	48	9.4	0.11	0	0	yes	no
1325	-18	M	EST	One	HF OPD appointment first in day	HF APP	10AM-11AM	Appointment at HF OPD alone	3	Mon	70	10.3	0	0	0	no	no
1326	-10	M	EST	One	HF OPD appointment first in day	HF MD	2PM-3PM	Appointment at HF OPD alone	2	Mon	75	8.1	0.63	0	0	yes	yes
1327	-23	M	EST	One	HF OPD appointment first in day	HF MD	11AM-12PM	Appointment at HF OPD alone	2	Mon	75	8.1	0.63	0	0	yes	yes
1328	12	F	EST	One	HF OPD appointment first in day	HF MD	10AM-11AM	Appointment at HF OPD alone	2	Wed	40	7.4	0	0	0	no	no
1329	20	M	CON	One	HF OPD appointment first in day	HF MD	11AM-12PM	Appointment at HF OPD alone	1	Tues	19	9.4	0.02	1.2	0.3	no	no
1330	-51	M	EST	Three or more	HF OPD appointment subsequent in day	HF MD	3PM-5PM	Multiple appointments including HF OPD	1	Wed	26	6.7	0	0	0	no	no
1331	1	M	EST	One	HF OPD appointment first in day	HF MD	2PM-3PM	Appointment at HF OPD alone	1	Wed	34	8.1	0	0	0	no	no
1332	7	F	EST	One	HF OPD appointment first in day	HF MD	8AM-9AM	Appointment at HF OPD alone	1	Mon	21	15.2	0	3.9	0	yes	yes
1333	12	F	EST	One	HF OPD appointment first in day	HF MD	2PM-3PM	Appointment at HF OPD alone	4	Wed	42	6	0.08	0	0	yes	no
1334	0	F	CON	One	HF OPD appointment first in day	HF MD	11AM-12PM	Appointment at HF OPD alone	3	Fri	73	8.3	1.25	0	0	yes	no
1335	-9	F	EST	Two	HF OPD appointment subsequent in day	HF MD	11AM-12PM	Multiple appointments including HF OPD	1	Tues	12	10.5	0.04	1.2	1.2	yes	no
1336	-2	F	EST	One	HF OPD appointment first in day	HF MD	7AM-8AM	Appointment at HF OPD alone	1	Wed	9	2.9	0	5.1	0	yes	yes
1337	-13	F	EST	One	HF OPD appointment first in day	HF MD	10AM-11AM	Appointment at HF OPD alone	1	Thurs	30	15	0.19	1.2	0.8	yes	yes
1338	3	M	EST	Two	HF OPD appointment subsequent in day	HF MD	8AM-9AM	Multiple appointments including HF OPD	2	Mon	75	8.1	0.63	0	0	yes	yes
1339	-4	M	NEW	One	HF OPD appointment first in day	HF MD	8AM-9AM	Appointment at HF OPD alone	3	Wed	80	5.8	1.04	0	0	yes	no
1340	18	F	CON	One	HF OPD appointment first in day	HF MD	11AM-12PM	Appointment at HF OPD alone	3	Wed	69	9.4	0	0	0	no	no
1341	-57	M	EST	Two	HF OPD appointment subsequent in day	HF MD	9AM-10AM	Multiple appointments including HF OPD	2	Tues	75	11.6	0.08	0	0	yes	no
1342	187	F	NEW	One	HF OPD appointment first in day	HF MD	12PM-1PM	Appointment at HF OPD alone	2	Wed	67	6.5	0	0	0	no	no
1343	11	M	CON	One	HF OPD appointment first in day	HF MD	9AM-10AM	Appointment at HF OPD alone	2	Tues	68	6	0	0	0	no	no
1344	-8	M	CON	Three or more	HF OPD appointment subsequent in day	HF MD	1PM-2PM	Multiple appointments including HF OPD	2	Tues	46	6.7	0	0	0	no	no
1345	-29	M	NEW	One	HF OPD appointment first in day	HF MD	8AM-9AM	Appointment at HF OPD alone	2	Wed	61	14.3	0.02	0	0	no	no
1346	-48	F	EST	Two	HF OPD appointment subsequent in day	HF MD	11AM-12PM	Multiple appointments including HF OPD	3	Wed	81	7.4	0	0	0	no	no
1347	-2	M	EST	One	HF OPD appointment first in day	HF MD	1PM-2PM	Appointment at HF OPD alone	4	Fri	66	15.4	0.25	0	0	yes	no
1348	-8	M	EST	One	HF OPD appointment first in day	HF MD	2PM-3PM	Appointment at HF OPD alone	2	Thurs	54	13	0.01	0	0	no	no
1349	0	M	CON	One	HF OPD appointment first in day	HF MD	7AM-8AM	Appointment at HF OPD alone	2	Fri	75	6.5	0	0	0	no	no
1350	-2	F	NEW	One	HF OPD appointment first in day	HF MD	7AM-8AM	Appointment at HF OPD alone	2	Mon	51	13.2	0.39	0	0	yes	yes
1351	13	F	CON	One	HF OPD appointment first in day	HF MD	11AM-12PM	Appointment at HF OPD alone	1	Mon	31	4.5	0.05	0	0	yes	yes
1352	24	F	EST	One	HF OPD appointment first in day	HF MD	9AM-10AM	Appointment at HF OPD alone	2	Thurs	74	8.1	0.08	0	0	yes	no
1353	8	M	EST	One	HF OPD appointment first in day	HF MD	8AM-9AM	Appointment at HF OPD alone	1	Tues	17	10.3	0	5.1	0	no	yes
1354	-2	F	EST	One	HF OPD appointment first in day	HF MD	1PM-2PM	Appointment at HF OPD alone	3	Wed	67	10.7	0	0	0	yes	yes
1355	-8	F	CON	One	HF OPD appointment first in day	HF MD	12PM-1PM	Appointment at HF OPD alone	3	Tues	81	9.6	0	0	0	no	no
1356	19	F	CON	One	HF OPD appointment first in day	HF MD	7AM-8AM	Appointment at HF OPD alone	2	Tues	78	10.1	0.01	0	0	no	no
1357	-33	F	EST	Three or more	HF OPD appointment subsequent in day	HF MD	12PM-1PM	Multiple appointments including HF OPD	4	Wed	60	4.9	0	0	0	no	no
1358	-47	M	CON	One	HF OPD appointment first in day	HF MD	1PM-2PM	Appointment at HF OPD alone	1	Wed	29	6.9	0.01	5.1	0.1	yes	yes
1359	-4	F	CON	One	HF OPD appointment first in day	HF MD	1PM-2PM	Appointment at HF OPD alone	2	Thurs	68	8.7	0.56	0	0	yes	no
1360	-6	F	EST	One	HF OPD appointment first in day	HF MD	12PM-1PM	Appointment at HF OPD alone	3	Wed	67	10.7	0	0	0	yes	yes
1361	-7	F	CON	One	HF OPD appointment first in day	HF MD	7AM-8AM	Appointment at HF OPD alone	2	Mon	51	13.2	0.39	0	0	yes	yes
1362	-54	M	EST	One	HF OPD appointment first in day	HF MD	2PM-3PM	Appointment at HF OPD alone	2	Fri	55	7.2	0	0	0	no	no
1363	-29	F	EST	Two	HF OPD appointment subsequent in day	HF MD	9AM-10AM	Multiple appointments including HF OPD	2	Wed	61	7.6	0	0	0	no	no
1364	16	M	CON	One	HF OPD appointment first in day	HF MD	1PM-2PM	Appointment at HF OPD alone	3	Fri	76	7.4	0	0	0	no	no
1365	-13	M	EST	One	HF OPD appointment first in day	HF MD	11AM-12PM	Appointment at HF OPD alone	2	Wed	61	7.6	0	0	0	no	no
1366	-24	M	EST	One	HF OPD appointment first in day	HF MD	2PM-3PM	Appointment at HF OPD alone	2	Thurs	49	5.4	0	0	0	yes	no
1367	25	M	NEW	One	HF OPD appointment first in day	HF MD	7AM-8AM	Appointment at HF OPD alone	4	Thurs	62	9.2	0.23	0	0	yes	no
1368	2	F	CON	One	HF OPD appointment first in day	HF MD	11AM-12PM	Appointment at HF OPD alone	4	Thurs	62	9.2	0.23	0	0	yes	no
1369	29	F	EST	One	HF OPD appointment first in day	HF APP	12PM-1PM	Appointment at HF OPD alone	1	Mon	23	9.6	0.02	5.9	0.4	yes	yes
1370	17	M	EST	One	HF OPD appointment first in day	HF APP	12PM-1PM	Appointment at HF OPD alone	2	Thurs	54	14.3	0.42	0	0	yes	no
1371	-30	F	CON	One	HF OPD appointment first in day	HF MD	11AM-12PM	Appointment at HF OPD alone	2	Fri	75	6.5	0	0	0	no	no
1372	-35	M	EST	One	HF OPD appointment first in day	HF MD	11AM-12PM	Appointment at HF OPD alone	1	Tues	12	10.5	0.04	1.2	1.2	yes	no
1373	-51	F	EST	Two	HF OPD appointment subsequent in day	HF MD	11AM-12PM	Multiple appointments including HF OPD	2	Fri	73	7.8	0	0	0	no	no
1374	11	F	EST	One	HF OPD appointment first in day	HF MD	2PM-3PM	Appointment at HF OPD alone	1	Tues	45	14.5	0	0	0	yes	yes
1375	-46	F	EST	Two	HF OPD appointment subsequent in day	HF MD	12PM-1PM	Multiple appointments including HF OPD	2	Tues	72	9.6	0.45	0	0	yes	no
1376	-45	F	EST	Two	HF OPD appointment subsequent in day	HF MD	11AM-12PM	Multiple appointments including HF OPD	1	Wed	30	6.3	0.21	0	2.4	yes	no
1377	-32	F	EST	One	HF OPD appointment first in day	HF MD	7AM-8AM	Appointment at HF OPD alone	3	Thurs	64	6.5	0	0	0	no	no
1378	-10	M	EST	One	HF OPD appointment first in day	HF MD	1PM-2PM	Appointment at HF OPD alone	3	Mon	60	8.5	0	0	0	no	no
1379	-49	M	EST	One	HF OPD appointment first in day	HF MD	11AM-12PM	Appointment at HF OPD alone	1	Mon	-1	4.7	0	7.1	0	yes	no
1380	-12	M	NEW	One	HF OPD appointment first in day	HF MD	10AM-11AM	Appointment at HF OPD alone	1	Fri	44	7.6	0.29	0	0	yes	yes
1381	-29	F	CON	One	HF OPD appointment first in day	HF MD	11AM-12PM	Appointment at HF OPD alone	4	Tues	61	14.5	0	0	0	no	no
1382	-38	F	EST	Two	HF OPD appointment subsequent in day	HF MD	11AM-12PM	Multiple appointments including HF OPD	1	Mon	49	10.1	0	0	0	no	no
1383	-23	F	CON	Two	HF OPD appointment subsequent in day	HF MD	8AM-9AM	Multiple appointments including HF OPD	4	Fri	52	9.8	0	0	0	no	no
1384	-4	M	EST	One	HF OPD appointment first in day	HF MD	11AM-12PM	Appointment at HF OPD alone	2	Mon	74	13.2	0	0	0	no	no
1385	8	M	EST	Two	HF OPD appointment subsequent in day	HF MD	10AM-11AM	Multiple appointments including HF OPD	3	Mon	76	6.7	0.87	0	0	yes	no
1386	-9	M	CON	One	HF OPD appointment first in day	HF MD	12PM-1PM	Appointment at HF OPD alone	3	Fri	79	9.6	0	0	0	no	no
1387	-8	F	NEW	One	HF OPD appointment first in day	HF MD	9AM-10AM	Appointment at HF OPD alone	2	Mon	82	8.5	0	0	0	yes	no
1388	-16	M	EST	Two	HF OPD appointment subsequent in day	HF MD	1PM-2PM	Multiple appointments including HF OPD	4	Wed	62	20.4	0.04	0	0	no	no
1389	3	F	NEW	One	HF OPD appointment first in day	HF MD	9AM-10AM	Appointment at HF OPD alone	2	Mon	74	10.5	0	0	0	no	no
1390	-29	F	EST	Three or more	HF OPD appointment subsequent in day	HF MD	1PM-2PM	Multiple appointments including HF OPD	4	Thurs	50	18.3	0.04	0	0	no	no
1391	-86	F	NEW	Three or more	HF OPD appointment subsequent in day	HF MD	2PM-3PM	Multiple appointments including HF OPD	2	Fri	60	10.3	0	0	0	yes	yes
1392	-16	M	EST	One	HF OPD appointment first in day	HF MD	8AM-9AM	Appointment at HF OPD alone	1	Tues	19	9.4	0.02	1.2	0.3	no	no
1393	3	M	NEW	One	HF OPD appointment first in day	HF MD	8AM-9AM	Appointment at HF OPD alone	1	Mon	30	11.4	0.24	5.1	2.7	yes	yes
1394	-13	F	NEW	One	HF OPD appointment first in day	HF MD	9AM-10AM	Appointment at HF OPD alone	4	Tues	65	7.8	0	0	0	yes	yes
1395	-25	M	EST	Two	HF OPD appointment subsequent in day	HF MD	1PM-2PM	Multiple appointments including HF OPD	1	Fri	30	7.4	0	0	0	no	no
1396	1	M	EST	One	HF OPD appointment first in day	HF MD	8AM-9AM	Appointment at HF OPD alone	1	Tues	12	10.3	0.04	7.1	0.4	yes	no
1397	-33	F	EST	Two	HF OPD appointment subsequent in day	HF MD	1PM-2PM	Multiple appointments including HF OPD	3	Thurs	63	6.5	0.01	0	0	no	no
1398	21	F	CON	One	HF OPD appointment first in day	HF MD	9AM-10AM	Appointment at HF OPD alone	2	Thurs	55	4.3	0	0	0	no	no
1399	-50	M	EST	One	HF OPD appointment first in day	HF MD	10AM-11AM	Appointment at HF OPD alone	1	Fri	23	15.2	0.02	1.2	0.2	no	yes
1400	-50	F	CON	One	HF OPD appointment first in day	HF MD	9AM-10AM	Appointment at HF OPD alone	3	Wed	77	6.9	0	0	0	no	no
1401	-84	F	CON	One	HF OPD appointment first in day	HF MD	11AM-12PM	Appointment at HF OPD alone	4	Wed	53	6.9	0.03	0	0	no	no
1402	-13	M	CON	One	HF OPD appointment first in day	HF MD	8AM-9AM	Appointment at HF OPD alone	4	Thurs	49	22.4	0.14	0	0	yes	no
1403	-65	M	CON	One	HF OPD appointment first in day	HF MD	2PM-3PM	Appointment at HF OPD alone	3	Thurs	78	4.5	0	0	0	no	no
1404	-23	M	EST	One	HF OPD appointment first in day	HF MD	8AM-9AM	Appointment at HF OPD alone	1	Mon	33	8.9	0	0	0	no	no
1405	5	F	CON	One	HF OPD appointment first in day	HF MD	7AM-8AM	Appointment at HF OPD alone	2	Wed	73	7.4	0.02	0	0	no	no
1406	-90	M	CON	Two	HF OPD appointment subsequent in day	HF MD	11AM-12PM	Multiple appointments including HF OPD	2	Wed	68	6.7	0	0	0	no	no
1407	21	M	NEW	One	HF OPD appointment first in day	HF MD	8AM-9AM	Appointment at HF OPD alone	4	Tues	54	10.7	0	0	0	no	no
1408	16	M	EST	One	HF OPD appointment first in day	HF MD	11AM-12PM	Appointment at HF OPD alone	3	Tues	80	8.5	0	0	0	no	no
1409	8	F	EST	One	HF OPD appointment first in day	HF MD	12PM-1PM	Appointment at HF OPD alone	1	Mon	33	7.6	0	1.2	0	yes	yes
1410	18	M	EST	Two	HF OPD appointment subsequent in day	HF MD	11AM-12PM	Multiple appointments including HF OPD	2	Wed	69	4.7	0	0	0	no	no
1411	-9	F	EST	One	HF OPD appointment first in day	HF MD	12PM-1PM	Appointment at HF OPD alone	1	Tues	34	21.3	0.39	1.2	0.9	yes	yes
1412	22	M	NEW	One	HF OPD appointment first in day	HF MD	2PM-3PM	Appointment at HF OPD alone	3	Thurs	69	5.6	0	0	0	no	no
1413	24	F	EST	Two	HF OPD appointment subsequent in day	HF MD	8AM-9AM	Multiple appointments including HF OPD	1	Mon	27	13.6	0	0	0	no	no
1414	22	M	EST	One	HF OPD appointment first in day	HF MD	11AM-12PM	Appointment at HF OPD alone	4	Fri	13	10.1	0	3.1	0	no	no
1415	-15	F	EST	One	HF OPD appointment first in day	HF MD	2PM-3PM	Appointment at HF OPD alone	3	Tues	76	5.6	0	0	0	yes	no
1416	15	M	EST	One	HF OPD appointment first in day	HF MD	1PM-2PM	Appointment at HF OPD alone	1	Wed	41	5.6	0.01	2	0	yes	yes
1417	-28	F	EST	Two	HF OPD appointment subsequent in day	HF MD	11AM-12PM	Multiple appointments including HF OPD	3	Fri	73	4.9	0	0	0	no	no
1418	-35	M	EST	Two	HF OPD appointment subsequent in day	HF MD	11AM-12PM	Multiple appointments including HF OPD	2	Thurs	55	4.3	0	0	0	no	no
1419	19	M	CON	One	HF OPD appointment first in day	HF MD	8AM-9AM	Appointment at HF OPD alone	2	Tues	76	11.2	0.98	0	0	yes	no
1420	-163	F	EST	Two	HF OPD appointment subsequent in day	HF MD	3PM-5PM	Multiple appointments including HF OPD	3	Tues	76	5.8	0	0	0	no	no
1421	-9	F	CON	One	HF OPD appointment first in day	HF MD	8AM-9AM	Appointment at HF OPD alone	4	Mon	64	13.9	0	0	0	no	no
1422	-3	F	CON	One	HF OPD appointment first in day	HF MD	10AM-11AM	Appointment at HF OPD alone	3	Tues	79	7.2	0	0	0	no	no
1423	-19	M	CON	One	HF OPD appointment first in day	HF MD	11AM-12PM	Appointment at HF OPD alone	3	Fri	78	6.5	0	0	0	no	no
1424	-37	M	EST	Two	HF OPD appointment subsequent in day	HF MD	9AM-10AM	Multiple appointments including HF OPD	1	Wed	30	6.3	0.21	0	2.4	yes	no
1425	1	M	EST	One	HF OPD appointment first in day	HF MD	8AM-9AM	Appointment at HF OPD alone	1	Fri	23	15.2	0.02	1.2	0.2	no	yes
1426	16	M	EST	One	HF OPD appointment first in day	HF MD	8AM-9AM	Appointment at HF OPD alone	4	Thurs	64	8.3	0	0	0	no	no
1427	-23	M	CON	One	HF OPD appointment first in day	HF MD	11AM-12PM	Appointment at HF OPD alone	4	Wed	68	12.5	0	0	0	no	no
1428	-4	F	CON	One	HF OPD appointment first in day	HF MD	2PM-3PM	Appointment at HF OPD alone	1	Fri	27	6.7	0	2	0	yes	yes
1429	52	F	EST	One	HF OPD appointment first in day	HF MD	9AM-10AM	Appointment at HF OPD alone	2	Mon	50	11.4	0	0	0	no	no
1430	-18	F	CON	One	HF OPD appointment first in day	HF MD	7AM-8AM	Appointment at HF OPD alone	4	Tues	49	7.4	0.79	0	0	yes	no
1431	-29	M	EST	One	HF OPD appointment first in day	HF MD	2PM-3PM	Appointment at HF OPD alone	2	Tues	50	4.5	0	0	0	yes	no
1432	-6	F	EST	Two	HF OPD appointment subsequent in day	HF MD	11AM-12PM	Multiple appointments including HF OPD	2	Fri	69	9.4	0	0	0	yes	yes
1433	-24	F	CON	One	HF OPD appointment first in day	HF MD	12PM-1PM	Appointment at HF OPD alone	4	Tues	46	10.5	0.01	0	0	yes	yes
1434	-58	F	EST	Two	HF OPD appointment subsequent in day	HF MD	9AM-10AM	Multiple appointments including HF OPD	4	Tues	53	7.6	0.36	0	0	yes	no
1435	12	M	EST	One	HF OPD appointment first in day	HF MD	2PM-3PM	Appointment at HF OPD alone	1	Tues	17	10.3	0	5.1	0	no	yes
1436	-60	F	CON	One	HF OPD appointment first in day	HF MD	11AM-12PM	Appointment at HF OPD alone	1	Wed	42	13.4	0.17	0	0	yes	no
1437	-6	M	EST	One	HF OPD appointment first in day	HF MD	9AM-10AM	Appointment at HF OPD alone	1	Tues	41	10.1	0.08	0	0	yes	no
1438	1	F	EST	One	HF OPD appointment first in day	HF APP	12PM-1PM	Appointment at HF OPD alone	2	Thurs	67	6.5	0	0	0	no	no
1439	40	M	NEW	One	HF OPD appointment first in day	HF MD	1PM-2PM	Appointment at HF OPD alone	1	Thurs	58	8.3	0.75	0	0	yes	no
1440	-22	M	CON	Two	HF OPD appointment subsequent in day	HF MD	3PM-5PM	Multiple appointments including HF OPD	2	Tues	50	4.5	0	0	0	yes	no
1441	-1	F	EST	One	HF OPD appointment first in day	HF MD	1PM-2PM	Appointment at HF OPD alone	2	Tues	67	9.8	0	0	0	no	no
1442	-13	M	CON	One	HF OPD appointment first in day	HF MD	1PM-2PM	Appointment at HF OPD alone	1	Tues	33	11	0	0	0	no	no
1443	68	F	EST	Two	HF OPD appointment subsequent in day	HF MD	8AM-9AM	Multiple appointments including HF OPD	2	Mon	74	10.1	0.85	0	0	yes	no
1444	11	F	EST	One	HF OPD appointment first in day	HF MD	12PM-1PM	Appointment at HF OPD alone	1	Wed	30	11.2	0.35	7.9	4.4	yes	yes
1445	-13	F	CON	One	HF OPD appointment first in day	HF MD	11AM-12PM	Appointment at HF OPD alone	1	Mon	-1	4.7	0	7.1	0	yes	no
1446	43	M	NEW	One	HF OPD appointment first in day	HF MD	7AM-8AM	Appointment at HF OPD alone	2	Wed	50	9.4	0.01	0	0	no	no
1447	-12	M	EST	Two	HF OPD appointment subsequent in day	HF MD	11AM-12PM	Multiple appointments including HF OPD	1	Wed	30	11.2	0.35	7.9	4.4	yes	yes
1448	4	M	EST	Three or more	HF OPD appointment subsequent in day	HF MD	2PM-3PM	Multiple appointments including HF OPD	1	Thurs	15	11.9	0	5.1	0	yes	yes
1449	-96	M	EST	Two	HF OPD appointment subsequent in day	HF MD	12PM-1PM	Multiple appointments including HF OPD	1	Tues	5	8.1	0.01	7.1	0.1	no	no
1450	-23	M	EST	One	HF OPD appointment first in day	HF MD	11AM-12PM	Appointment at HF OPD alone	2	Wed	72	11.4	0.31	0	0	yes	yes
1451	15	M	CON	One	HF OPD appointment first in day	HF MD	8AM-9AM	Appointment at HF OPD alone	2	Thurs	67	6.5	0	0	0	no	no
1452	-31	M	EST	One	HF OPD appointment first in day	HF MD	8AM-9AM	Appointment at HF OPD alone	2	Mon	75	8.1	0.63	0	0	yes	yes
1453	5	F	EST	Two	HF OPD appointment subsequent in day	HF MD	12PM-1PM	Multiple appointments including HF OPD	3	Fri	73	8.3	1.25	0	0	yes	no
1454	11	F	CON	Two	HF OPD appointment subsequent in day	HF MD	10AM-11AM	Multiple appointments including HF OPD	1	Fri	34	7.4	0.24	0	0	yes	no
1455	-20	F	EST	One	HF OPD appointment first in day	HF MD	10AM-11AM	Appointment at HF OPD alone	1	Thurs	15	11.9	0	5.1	0	yes	yes
1456	-15	M	EST	One	HF OPD appointment first in day	HF MD	11AM-12PM	Appointment at HF OPD alone	1	Thurs	21	15.7	0.02	3.9	0.5	yes	yes
1457	0	F	NEW	One	HF OPD appointment first in day	HF MD	12PM-1PM	Appointment at HF OPD alone	2	Tues	50	18.8	0.01	0	0	no	no
1458	-20	F	EST	Two	HF OPD appointment subsequent in day	HF MD	9AM-10AM	Multiple appointments including HF OPD	1	Fri	27	6.7	0	2	0	yes	yes
1459	-11	F	EST	One	HF OPD appointment first in day	HF MD	2PM-3PM	Appointment at HF OPD alone	3	Fri	75	10.3	0	0	0	no	no
1460	11	F	EST	One	HF OPD appointment first in day	HF MD	7AM-8AM	Appointment at HF OPD alone	3	Wed	64	5.1	0	0	0	no	no
1461	5	M	NEW	Two	HF OPD appointment subsequent in day	HF MD	7AM-8AM	Multiple appointments including HF OPD	1	Mon	9	17.7	0	1.2	0	no	no
1462	6	M	EST	One	HF OPD appointment first in day	HF APP	10AM-11AM	Appointment at HF OPD alone	3	Wed	77	10.5	0.21	0	0	yes	no
1463	-4	M	CON	One	HF OPD appointment first in day	HF MD	2PM-3PM	Appointment at HF OPD alone	3	Tues	75	11	0.77	0	0	yes	no
1464	-23	M	CON	One	HF OPD appointment first in day	HF MD	8AM-9AM	Appointment at HF OPD alone	2	Mon	74	10.1	0.85	0	0	yes	no
1465	-7	F	EST	One	HF OPD appointment first in day	HF MD	7AM-8AM	Appointment at HF OPD alone	3	Tues	76	5.6	0	0	0	yes	no
1466	7	F	CON	One	HF OPD appointment first in day	HF MD	2PM-3PM	Appointment at HF OPD alone	4	Thurs	15	18.1	0.12	1.2	3.6	yes	yes
1467	-48	M	EST	One	HF OPD appointment first in day	HF MD	1PM-2PM	Appointment at HF OPD alone	3	Wed	77	10.5	0.21	0	0	yes	no
1468	9	F	NEW	One	HF OPD appointment first in day	HF MD	9AM-10AM	Appointment at HF OPD alone	1	Mon	19	15.2	0.03	1.2	0.6	yes	no
1469	-16	F	EST	One	HF OPD appointment first in day	HF APP	11AM-12PM	Appointment at HF OPD alone	1	Mon	31	4.5	0.05	0	0	yes	yes
1470	24	M	EST	One	HF OPD appointment first in day	HF MD	11AM-12PM	Appointment at HF OPD alone	2	Wed	59	4.5	0	0	0	yes	yes
1471	-7	M	CON	One	HF OPD appointment first in day	HF MD	8AM-9AM	Appointment at HF OPD alone	1	Fri	41	10.3	0	0	0	yes	no
1472	-20	M	CON	Two	HF OPD appointment subsequent in day	HF MD	12PM-1PM	Multiple appointments including HF OPD	2	Thurs	67	6.5	0	0	0	no	no
1473	-2	M	CON	One	HF OPD appointment first in day	HF MD	7AM-8AM	Appointment at HF OPD alone	3	Thurs	67	9.6	0	0	0	no	no
1474	-77	M	EST	One	HF OPD appointment first in day	HF MD	9AM-10AM	Appointment at HF OPD alone	1	Mon	39	5.6	0	5.9	0	no	no
1475	-11	M	EST	One	HF OPD appointment first in day	HF MD	12PM-1PM	Appointment at HF OPD alone	4	Wed	63	10.3	0	0	0	no	no
1476	7	M	EST	One	HF OPD appointment first in day	HF MD	9AM-10AM	Appointment at HF OPD alone	2	Tues	67	9.8	0	0	0	no	no
1477	-18	M	EST	Two	HF OPD appointment subsequent in day	HF MD	12PM-1PM	Multiple appointments including HF OPD	2	Wed	46	5.8	0	0	0	yes	yes
1478	-54	M	EST	One	HF OPD appointment first in day	HF MD	8AM-9AM	Appointment at HF OPD alone	2	Tues	72	9.6	0.45	0	0	yes	no
1479	-10	F	EST	One	HF OPD appointment first in day	HF MD	9AM-10AM	Appointment at HF OPD alone	4	Thurs	57	18.6	0	0	0	no	no
1480	15	M	NEW	One	HF OPD appointment first in day	HF MD	7AM-8AM	Appointment at HF OPD alone	4	Tues	54	10.7	0	0	0	no	no
1481	-4	M	CON	One	HF OPD appointment first in day	HF MD	11AM-12PM	Appointment at HF OPD alone	1	Thurs	41	6.7	0.55	0	0	yes	no
1482	-17	F	EST	One	HF OPD appointment first in day	HF MD	11AM-12PM	Appointment at HF OPD alone	1	Wed	35	11.6	0	7.9	0	yes	no
1483	-98	F	CON	One	HF OPD appointment first in day	HF MD	11AM-12PM	Appointment at HF OPD alone	2	Wed	61	14.3	0.02	0	0	no	no
1484	-12	F	EST	Two	HF OPD appointment subsequent in day	HF MD	12PM-1PM	Multiple appointments including HF OPD	2	Tues	49	7.4	0.46	0	0	yes	no
1485	-75	F	EST	Three or more	HF OPD appointment subsequent in day	HF MD	12PM-1PM	Multiple appointments including HF OPD	3	Wed	69	9.4	0	0	0	no	no
1486	-1	F	EST	One	HF OPD appointment first in day	HF MD	9AM-10AM	Appointment at HF OPD alone	2	Thurs	74	8.1	0.08	0	0	yes	no
1487	28	F	EST	One	HF OPD appointment first in day	HF MD	2PM-3PM	Appointment at HF OPD alone	1	Wed	30	6.3	0.21	0	2.4	yes	no
1488	-13	F	CON	One	HF OPD appointment first in day	HF MD	11AM-12PM	Appointment at HF OPD alone	3	Tues	81	9.6	0	0	0	no	no
1489	-30	M	NEW	One	HF OPD appointment first in day	HF MD	11AM-12PM	Appointment at HF OPD alone	2	Wed	67	6.5	0	0	0	no	no
1490	2	F	NEW	One	HF OPD appointment first in day	HF MD	1PM-2PM	Appointment at HF OPD alone	3	Tues	71	8.5	0	0	0	no	no
1491	-29	M	EST	One	HF OPD appointment first in day	HF MD	2PM-3PM	Appointment at HF OPD alone	3	Tues	68	6	0	0	0	no	no
1492	3	M	CON	One	HF OPD appointment first in day	HF MD	8AM-9AM	Appointment at HF OPD alone	4	Fri	63	12.5	0	0	0	no	no
1493	-4	F	EST	Two	HF OPD appointment subsequent in day	HF MD	10AM-11AM	Multiple appointments including HF OPD	1	Wed	9	2.9	0	5.1	0	yes	yes
1494	-19	F	CON	One	HF OPD appointment first in day	HF MD	10AM-11AM	Appointment at HF OPD alone	3	Fri	73	8.3	1.25	0	0	yes	no
1495	-37	M	EST	Two	HF OPD appointment subsequent in day	HF MD	1PM-2PM	Multiple appointments including HF OPD	4	Wed	60	4.9	0	0	0	no	no
1496	9	F	EST	Two	HF OPD appointment subsequent in day	HF MD	2PM-3PM	Multiple appointments including HF OPD	2	Mon	49	11	0	0	0	yes	no
1497	-37	F	EST	Three or more	HF OPD appointment subsequent in day	HF MD	11AM-12PM	Multiple appointments including HF OPD	1	Mon	23	9.6	0.02	5.9	0.4	yes	yes
1498	-18	M	EST	Two	HF OPD appointment subsequent in day	HF MD	9AM-10AM	Multiple appointments including HF OPD	1	Thurs	30	15	0.19	1.2	0.8	yes	yes
1499	70	M	NEW	One	HF OPD appointment first in day	HF MD	7AM-8AM	Appointment at HF OPD alone	3	Tues	76	5.1	0.01	0	0	yes	yes
1500	-13	F	CON	One	HF OPD appointment first in day	HF MD	8AM-9AM	Appointment at HF OPD alone	4	Wed	64	4.9	0	0	0	no	no
1501	-19	M	EST	One	HF OPD appointment first in day	HF MD	8AM-9AM	Appointment at HF OPD alone	1	Fri	15	12.3	0	9.1	0	no	no
1502	183	M	CON	Three or more	HF OPD appointment subsequent in day	HF MD	11AM-12PM	Multiple appointments including HF OPD	2	Wed	56	8.3	0	0	0	no	no
1503	-37	F	EST	One	HF OPD appointment first in day	HF APP	7AM-8AM	Appointment at HF OPD alone	1	Mon	20	12.3	0	1.2	0	no	no
1504	-20	F	NEW	One	HF OPD appointment first in day	HF MD	12PM-1PM	Appointment at HF OPD alone	1	Tues	17	10.3	0	5.1	0	no	yes
1505	-3	F	EST	One	HF OPD appointment first in day	HF MD	9AM-10AM	Appointment at HF OPD alone	2	Wed	44	15	0.03	0	0	no	no
1506	-24	F	EST	One	HF OPD appointment first in day	HF MD	8AM-9AM	Appointment at HF OPD alone	4	Tues	54	10.7	0	0	0	no	no
1507	-51	M	CON	Two	HF OPD appointment subsequent in day	HF MD	2PM-3PM	Multiple appointments including HF OPD	2	Wed	65	5.8	0	0	0	yes	no
1508	-41	F	EST	Two	HF OPD appointment subsequent in day	HF MD	3PM-5PM	Multiple appointments including HF OPD	1	Mon	20	13.9	0.01	1.2	0.1	yes	no
1509	26	F	EST	Two	HF OPD appointment subsequent in day	HF MD	2PM-3PM	Multiple appointments including HF OPD	2	Thurs	48	10.1	0	0	0	no	no
1510	9	F	EST	One	HF OPD appointment first in day	HF MD	12PM-1PM	Appointment at HF OPD alone	1	Fri	15	12.3	0	9.1	0	no	no
1511	13	M	EST	One	HF OPD appointment first in day	HF MD	2PM-3PM	Appointment at HF OPD alone	1	Thurs	26	4.7	0.02	2	0.4	yes	no
1512	20	M	CON	One	HF OPD appointment first in day	HF MD	7AM-8AM	Appointment at HF OPD alone	1	Tues	31	4.9	0.02	0	0.2	yes	yes
1513	-7	M	EST	One	HF OPD appointment first in day	HF MD	9AM-10AM	Appointment at HF OPD alone	2	Fri	53	6.3	0.3	0	0	yes	yes
1514	-31	M	EST	Three or more	HF OPD appointment subsequent in day	HF MD	11AM-12PM	Multiple appointments including HF OPD	2	Fri	73	7.8	0	0	0	no	no
1515	-17	F	NEW	One	HF OPD appointment first in day	HF MD	12PM-1PM	Appointment at HF OPD alone	2	Mon	82	8.5	0	0	0	yes	no
1516	-22	F	CON	One	HF OPD appointment first in day	HF MD	9AM-10AM	Appointment at HF OPD alone	3	Wed	81	7.4	0	0	0	no	no
1517	-56	F	NEW	One	HF OPD appointment first in day	HF MD	9AM-10AM	Appointment at HF OPD alone	2	Tues	57	7.4	0	0	0	no	no
1518	1	F	EST	One	HF OPD appointment first in day	HF MD	11AM-12PM	Appointment at HF OPD alone	2	Thurs	73	7.6	0	0	0	yes	no
1519	15	M	EST	Two	HF OPD appointment subsequent in day	HF MD	2PM-3PM	Multiple appointments including HF OPD	3	Fri	74	10.5	0.49	0	0	yes	no
1520	-68	M	EST	Two	HF OPD appointment subsequent in day	HF MD	11AM-12PM	Multiple appointments including HF OPD	2	Fri	75	6.5	0	0	0	no	no
1521	-21	M	EST	One	HF OPD appointment first in day	HF MD	1PM-2PM	Appointment at HF OPD alone	1	Wed	45	11.9	0.04	0	0	no	no
1522	-27	M	EST	One	HF OPD appointment first in day	HF MD	9AM-10AM	Appointment at HF OPD alone	4	Wed	63	11.6	0	0	0	no	no
1523	6	M	CON	One	HF OPD appointment first in day	HF MD	11AM-12PM	Appointment at HF OPD alone	4	Fri	40	10.7	0	0	0	no	no
1524	30	F	EST	One	HF OPD appointment first in day	HF MD	8AM-9AM	Appointment at HF OPD alone	1	Wed	63	11.4	0.09	0	0	yes	no
1525	-4	M	EST	One	HF OPD appointment first in day	HF MD	8AM-9AM	Appointment at HF OPD alone	2	Mon	74	9.4	0.78	0	0	yes	no
1526	-18	M	NEW	One	HF OPD appointment first in day	HF MD	2PM-3PM	Appointment at HF OPD alone	2	Thurs	66	4.9	0	0	0	yes	yes
1527	-1	F	EST	Two	HF OPD appointment subsequent in day	HF MD	1PM-2PM	Multiple appointments including HF OPD	3	Thurs	76	10.1	0	0	0	no	no
1528	0	M	EST	One	HF OPD appointment first in day	HF MD	11AM-12PM	Appointment at HF OPD alone	3	Thurs	74	12.3	0.09	0	0	yes	no
1529	0	F	EST	One	HF OPD appointment first in day	HF MD	1PM-2PM	Appointment at HF OPD alone	3	Wed	59	6.3	0.05	0	0	no	no
1530	-14	F	EST	One	HF OPD appointment first in day	HF MD	12PM-1PM	Appointment at HF OPD alone	3	Wed	64	5.1	0	0	0	no	no
1531	3	F	EST	One	HF OPD appointment first in day	HF MD	9AM-10AM	Appointment at HF OPD alone	1	Tues	38	5.6	0.02	3.1	0	yes	yes
1532	-18	F	CON	Two	HF OPD appointment subsequent in day	HF MD	2PM-3PM	Multiple appointments including HF OPD	1	Mon	21	13	0.04	7.1	0.9	yes	yes
1533	12	M	CON	Two	HF OPD appointment subsequent in day	HF MD	7AM-8AM	Multiple appointments including HF OPD	3	Fri	73	4.9	0	0	0	no	no
1534	-11	M	CON	One	HF OPD appointment first in day	HF MD	10AM-11AM	Appointment at HF OPD alone	4	Tues	49	7.4	0.79	0	0	yes	no
1535	-1	F	NEW	One	HF OPD appointment first in day	HF MD	2PM-3PM	Appointment at HF OPD alone	3	Tues	63	9.8	0.02	0	0	yes	no
1536	-13	F	EST	One	HF OPD appointment first in day	HF MD	8AM-9AM	Appointment at HF OPD alone	2	Mon	51	6.7	0.03	0	0	no	no
1537	-4	F	EST	One	HF OPD appointment first in day	HF MD	2PM-3PM	Appointment at HF OPD alone	4	Tues	54	10.7	0	0	0	no	no
1538	-72	M	CON	One	HF OPD appointment first in day	HF MD	10AM-11AM	Appointment at HF OPD alone	3	Wed	61	15.2	0.02	0	0	yes	no
1539	-26	M	EST	Two	HF OPD appointment subsequent in day	HF MD	10AM-11AM	Multiple appointments including HF OPD	2	Thurs	73	7.6	0	0	0	yes	no
1540	33	M	NEW	One	HF OPD appointment first in day	HF MD	7AM-8AM	Appointment at HF OPD alone	1	Tues	11	11.4	0.01	1.2	0.4	no	no
1541	-10	F	CON	One	HF OPD appointment first in day	HF MD	10AM-11AM	Appointment at HF OPD alone	1	Mon	20	13.9	0.01	1.2	0.1	yes	no
1542	-7	F	EST	One	HF OPD appointment first in day	HF MD	9AM-10AM	Appointment at HF OPD alone	1	Mon	21	15.2	0	3.9	0	yes	yes
1543	18	M	EST	Two	HF OPD appointment subsequent in day	HF MD	8AM-9AM	Multiple appointments including HF OPD	3	Thurs	70	4.5	0	0	0	no	no
1544	-41	F	EST	One	HF OPD appointment first in day	HF MD	2PM-3PM	Appointment at HF OPD alone	1	Wed	35	11.6	0	7.9	0	yes	no
1545	15	F	CON	Two	HF OPD appointment subsequent in day	HF MD	12PM-1PM	Multiple appointments including HF OPD	4	Thurs	63	6.9	0	0	0	no	no
1546	-61	M	EST	Three or more	HF OPD appointment subsequent in day	HF MD	10AM-11AM	Multiple appointments including HF OPD	4	Fri	45	8.1	0	0	0	no	no
1547	11	M	NEW	One	HF OPD appointment first in day	HF MD	11AM-12PM	Appointment at HF OPD alone	1	Thurs	32	13.6	0.01	0	0	yes	no
1548	8	M	EST	Two	HF OPD appointment subsequent in day	HF MD	2PM-3PM	Multiple appointments including HF OPD	1	Thurs	15	10.3	0	9.8	0	no	yes
1549	-12	M	CON	Three or more	HF OPD appointment subsequent in day	HF MD	10AM-11AM	Multiple appointments including HF OPD	4	Mon	52	4.7	0	0	0	no	no
1550	5	F	EST	One	HF OPD appointment first in day	HF MD	10AM-11AM	Appointment at HF OPD alone	3	Fri	64	6.5	1.02	0	0	yes	no
1551	-16	F	EST	One	HF OPD appointment first in day	HF MD	9AM-10AM	Appointment at HF OPD alone	1	Wed	22	9.6	0.02	3.9	0	yes	yes
1552	-7	M	EST	One	HF OPD appointment first in day	HF APP	9AM-10AM	Appointment at HF OPD alone	4	Mon	60	5.1	0	0	0	no	no
1553	-6	F	EST	One	HF OPD appointment first in day	HF MD	2PM-3PM	Appointment at HF OPD alone	2	Wed	44	15	0.03	0	0	no	no
1554	-18	F	NEW	One	HF OPD appointment first in day	HF MD	8AM-9AM	Appointment at HF OPD alone	1	Wed	42	13.4	0.17	0	0	yes	no
1555	24	M	NEW	One	HF OPD appointment first in day	HF MD	9AM-10AM	Appointment at HF OPD alone	2	Thurs	52	9.6	0.01	0	0	yes	yes
1556	-1	M	EST	Two	HF OPD appointment subsequent in day	HF MD	10AM-11AM	Multiple appointments including HF OPD	1	Mon	21	13	0.04	7.1	0.9	yes	yes
1557	23	F	EST	One	HF OPD appointment first in day	HF APP	9AM-10AM	Appointment at HF OPD alone	2	Mon	75	8.1	0.63	0	0	yes	yes
1558	-2	F	CON	One	HF OPD appointment first in day	HF MD	1PM-2PM	Appointment at HF OPD alone	2	Mon	55	4.9	0	0	0	no	no
1559	-73	F	CON	One	HF OPD appointment first in day	HF MD	11AM-12PM	Appointment at HF OPD alone	3	Tues	81	9.6	0	0	0	no	no
1560	7	F	EST	One	HF OPD appointment first in day	HF APP	10AM-11AM	Appointment at HF OPD alone	3	Fri	79	9.6	0	0	0	no	no
1561	-26	M	CON	One	HF OPD appointment first in day	HF MD	7AM-8AM	Appointment at HF OPD alone	1	Wed	22	9.6	0.02	3.9	0	yes	yes
1562	-252	M	EST	Two	HF OPD appointment subsequent in day	HF MD	2PM-3PM	Multiple appointments including HF OPD	2	Thurs	53	7.6	0	0	0	no	no
1563	-36	M	EST	Two	HF OPD appointment subsequent in day	HF MD	11AM-12PM	Multiple appointments including HF OPD	1	Thurs	37	7.2	0	0	0	no	no
1564	-7	M	CON	One	HF OPD appointment first in day	HF MD	2PM-3PM	Appointment at HF OPD alone	3	Thurs	72	12.3	0.11	0	0	no	no
1565	15	M	EST	Two	HF OPD appointment subsequent in day	HF MD	1PM-2PM	Multiple appointments including HF OPD	1	Fri	28	11.6	0	5.1	0	no	yes
1566	22	M	CON	One	HF OPD appointment first in day	HF MD	11AM-12PM	Appointment at HF OPD alone	1	Thurs	23	7.2	0	5.1	0	yes	no
1567	-106	F	EST	Two	HF OPD appointment subsequent in day	HF MD	12PM-1PM	Multiple appointments including HF OPD	2	Wed	73	12.3	0.57	0	0	yes	no
1568	-34	M	NEW	Two	HF OPD appointment subsequent in day	HF MD	12PM-1PM	Multiple appointments including HF OPD	4	Wed	42	6	0.08	0	0	yes	no
1569	11	F	CON	One	HF OPD appointment first in day	HF MD	12PM-1PM	Appointment at HF OPD alone	4	Mon	33	15	0	0	0	no	no
1570	5	M	EST	One	HF OPD appointment first in day	HF MD	1PM-2PM	Appointment at HF OPD alone	2	Thurs	48	10.1	0	0	0	no	no
1571	12	F	CON	One	HF OPD appointment first in day	HF MD	10AM-11AM	Appointment at HF OPD alone	3	Wed	69	9.4	0	0	0	no	no
1572	-12	F	NEW	One	HF OPD appointment first in day	HF MD	9AM-10AM	Appointment at HF OPD alone	1	Fri	-2	7.8	0	5.9	0	no	no
1573	-44	M	CON	One	HF OPD appointment first in day	HF MD	8AM-9AM	Appointment at HF OPD alone	1	Thurs	58	17.2	0.48	0	0	yes	no
1574	-2	F	EST	One	HF OPD appointment first in day	HF MD	11AM-12PM	Appointment at HF OPD alone	1	Thurs	15	11.9	0	5.1	0	yes	yes
1575	-4	M	EST	Two	HF OPD appointment subsequent in day	HF MD	2PM-3PM	Multiple appointments including HF OPD	3	Thurs	68	6.7	1.11	0	0	yes	no
1576	1	M	CON	Two	HF OPD appointment subsequent in day	HF MD	1PM-2PM	Multiple appointments including HF OPD	1	Thurs	5	12.8	0.02	7.1	1	yes	no
1577	25	F	CON	One	HF OPD appointment first in day	HF MD	7AM-8AM	Appointment at HF OPD alone	1	Tues	12	10.5	0.04	1.2	1.2	yes	no
1578	-22	M	CON	One	HF OPD appointment first in day	HF MD	9AM-10AM	Appointment at HF OPD alone	4	Fri	54	6.5	0	0	0	no	no
1579	9	M	CON	One	HF OPD appointment first in day	HF MD	12PM-1PM	Appointment at HF OPD alone	4	Tues	54	10.7	0	0	0	no	no
1580	-11	F	CON	One	HF OPD appointment first in day	HF MD	11AM-12PM	Appointment at HF OPD alone	1	Fri	39	6.9	0	0	0	no	no
1581	-11	M	CON	One	HF OPD appointment first in day	HF MD	11AM-12PM	Appointment at HF OPD alone	3	Thurs	78	6.9	0.26	0	0	no	no
1582	-1	M	CON	One	HF OPD appointment first in day	HF MD	11AM-12PM	Appointment at HF OPD alone	3	Wed	64	5.1	0	0	0	no	no
1583	-15	F	EST	One	HF OPD appointment first in day	HF MD	8AM-9AM	Appointment at HF OPD alone	1	Mon	-1	4.7	0	7.1	0	yes	no
1584	0	M	EST	One	HF OPD appointment first in day	HF MD	11AM-12PM	Appointment at HF OPD alone	2	Thurs	67	6.5	0	0	0	no	no
1585	-8	M	NEW	One	HF OPD appointment first in day	HF MD	7AM-8AM	Appointment at HF OPD alone	4	Thurs	52	11.4	0.27	0	0	yes	no
1586	-41	M	EST	Two	HF OPD appointment subsequent in day	HF MD	3PM-5PM	Multiple appointments including HF OPD	1	Wed	16	5.8	0	1.2	0	yes	yes
1587	-3	F	NEW	One	HF OPD appointment first in day	HF MD	7AM-8AM	Appointment at HF OPD alone	1	Thurs	20	13	0.05	0	1.3	yes	yes
1588	37	M	EST	Three or more	HF OPD appointment subsequent in day	HF MD	12PM-1PM	Multiple appointments including HF OPD	1	Tues	17	10.3	0	5.1	0	no	yes
1589	4	M	CON	One	HF OPD appointment first in day	HF MD	8AM-9AM	Appointment at HF OPD alone	4	Wed	34	6.7	0.08	0	0	no	no
1590	-3	M	EST	One	HF OPD appointment first in day	HF MD	3PM-5PM	Appointment at HF OPD alone	1	Tues	19	8.5	0	3.9	0	yes	no
1591	-43	M	CON	One	HF OPD appointment first in day	HF MD	11AM-12PM	Appointment at HF OPD alone	1	Wed	35	11.6	0	7.9	0	yes	no
1592	3	M	NEW	One	HF OPD appointment first in day	HF MD	8AM-9AM	Appointment at HF OPD alone	1	Fri	28	11.6	0	5.1	0	no	yes
1593	-29	M	EST	One	HF OPD appointment first in day	HF MD	2PM-3PM	Appointment at HF OPD alone	2	Wed	40	7.4	0	0	0	no	no
1594	5	M	EST	One	HF OPD appointment first in day	HF MD	9AM-10AM	Appointment at HF OPD alone	2	Fri	54	8.5	0.01	0	0	no	no
1595	-28	M	CON	One	HF OPD appointment first in day	HF MD	11AM-12PM	Appointment at HF OPD alone	1	Mon	21	13	0.04	7.1	0.9	yes	yes
1596	-11	F	EST	One	HF OPD appointment first in day	HF MD	12PM-1PM	Appointment at HF OPD alone	2	Mon	49	11	0	0	0	yes	no
1597	-66	M	EST	One	HF OPD appointment first in day	HF MD	12PM-1PM	Appointment at HF OPD alone	1	Tues	33	11	0	0	0	no	no
1598	-8	M	CON	One	HF OPD appointment first in day	HF MD	11AM-12PM	Appointment at HF OPD alone	4	Fri	39	13	0.09	0	0	yes	no
1599	6	F	EST	One	HF OPD appointment first in day	HF MD	11AM-12PM	Appointment at HF OPD alone	2	Thurs	73	7.6	0	0	0	yes	no
1600	0	F	EST	One	HF OPD appointment first in day	HF MD	11AM-12PM	Appointment at HF OPD alone	1	Thurs	51	15.2	0	0	0	no	no
1601	38	M	CON	One	HF OPD appointment first in day	HF MD	11AM-12PM	Appointment at HF OPD alone	2	Wed	76	7.6	0	0	0	no	no
1602	11	M	CON	Two	HF OPD appointment subsequent in day	HF MD	1PM-2PM	Multiple appointments including HF OPD	3	Tues	63	5.4	0	0	0	no	no
1603	-27	M	EST	One	HF OPD appointment first in day	HF MD	12PM-1PM	Appointment at HF OPD alone	1	Tues	5	8.1	0.01	7.1	0.1	no	no
1604	-87	M	EST	Three or more	HF OPD appointment subsequent in day	HF MD	2PM-3PM	Multiple appointments including HF OPD	1	Wed	16	5.8	0	1.2	0	yes	yes
1605	-6	F	EST	One	HF OPD appointment first in day	HF MD	8AM-9AM	Appointment at HF OPD alone	1	Tues	6	14.3	0	9.1	0	no	no
1606	-3	M	NEW	One	HF OPD appointment first in day	HF MD	12PM-1PM	Appointment at HF OPD alone	1	Tues	31	15.9	0.22	5.1	2	yes	no
1607	-22	F	EST	Two	HF OPD appointment subsequent in day	HF MD	2PM-3PM	Multiple appointments including HF OPD	1	Wed	34	8.1	0	0	0	no	no
1608	5	M	CON	One	HF OPD appointment first in day	HF MD	10AM-11AM	Appointment at HF OPD alone	4	Tues	57	3.8	0	0	0	no	no
1609	-100	M	EST	Three or more	HF OPD appointment subsequent in day	HF MD	12PM-1PM	Multiple appointments including HF OPD	1	Tues	41	10.1	0.08	0	0	yes	no
1610	36	F	EST	One	HF OPD appointment first in day	HF MD	11AM-12PM	Appointment at HF OPD alone	2	Thurs	53	7.6	0	0	0	no	no
1611	-15	F	CON	One	HF OPD appointment first in day	HF MD	9AM-10AM	Appointment at HF OPD alone	4	Mon	44	11.4	0.13	0	0	no	no
1612	28	M	EST	Three or more	HF OPD appointment subsequent in day	HF MD	1PM-2PM	Multiple appointments including HF OPD	2	Wed	72	11.4	0.31	0	0	yes	yes
1613	-34	F	NEW	One	HF OPD appointment first in day	HF MD	1PM-2PM	Appointment at HF OPD alone	3	Wed	64	5.1	0	0	0	no	no
1614	1	M	EST	One	HF OPD appointment first in day	HF MD	7AM-8AM	Appointment at HF OPD alone	2	Mon	49	11	0	0	0	yes	no
1615	-2	M	EST	One	HF OPD appointment first in day	HF MD	12PM-1PM	Appointment at HF OPD alone	2	Tues	46	6.7	0	0	0	no	no
1616	6	F	EST	One	HF OPD appointment first in day	HF MD	2PM-3PM	Appointment at HF OPD alone	1	Tues	38	5.6	0.02	3.1	0	yes	yes
1617	0	F	EST	One	HF OPD appointment first in day	HF MD	2PM-3PM	Appointment at HF OPD alone	3	Wed	59	6.3	0.05	0	0	no	no
1618	-5	M	EST	One	HF OPD appointment first in day	HF APP	10AM-11AM	Appointment at HF OPD alone	1	Mon	58	9.2	0.51	0	0	yes	no
1619	-45	M	EST	One	HF OPD appointment first in day	HF MD	12PM-1PM	Appointment at HF OPD alone	2	Thurs	53	7.6	0	0	0	no	no
1620	-15	M	NEW	One	HF OPD appointment first in day	HF MD	8AM-9AM	Appointment at HF OPD alone	4	Mon	57	12.1	0	0	0	no	no
1621	39	F	EST	Two	HF OPD appointment subsequent in day	HF MD	11AM-12PM	Multiple appointments including HF OPD	1	Thurs	37	7.2	0	0	0	no	no
1622	51	M	EST	One	HF OPD appointment first in day	HF MD	8AM-9AM	Appointment at HF OPD alone	1	Mon	15	14.1	0	1.2	0	no	no
1623	-35	M	CON	Three or more	HF OPD appointment subsequent in day	HF MD	12PM-1PM	Multiple appointments including HF OPD	1	Wed	15	14.5	0.01	5.9	0.5	yes	no
1624	-41	F	CON	Two	HF OPD appointment subsequent in day	HF MD	1PM-2PM	Multiple appointments including HF OPD	1	Mon	33	12.8	0	0	0	no	yes
1625	-44	F	CON	One	HF OPD appointment first in day	HF MD	2PM-3PM	Appointment at HF OPD alone	4	Wed	42	6	0.08	0	0	yes	no
1626	-24	M	EST	Two	HF OPD appointment subsequent in day	HF MD	2PM-3PM	Multiple appointments including HF OPD	2	Fri	59	5.4	0.13	0	0	yes	yes
1627	-6	F	NEW	One	HF OPD appointment first in day	HF MD	12PM-1PM	Appointment at HF OPD alone	4	Wed	63	10.3	0	0	0	no	no
1628	-9	M	EST	One	HF OPD appointment first in day	HF MD	10AM-11AM	Appointment at HF OPD alone	1	Fri	15	12.3	0	9.1	0	no	no
1629	-6	M	EST	Two	HF OPD appointment subsequent in day	HF MD	11AM-12PM	Multiple appointments including HF OPD	2	Mon	42	10.7	0.06	0	0	yes	no
1630	-2	M	CON	One	HF OPD appointment first in day	HF MD	7AM-8AM	Appointment at HF OPD alone	1	Fri	37	4.5	0	0	0	no	no
1631	12	M	NEW	One	HF OPD appointment first in day	HF MD	9AM-10AM	Appointment at HF OPD alone	3	Tues	71	10.5	0.19	0	0	yes	no
1632	-22	M	EST	One	HF OPD appointment first in day	HF MD	9AM-10AM	Appointment at HF OPD alone	3	Mon	72	4.7	0	0	0	yes	no
1633	-19	F	CON	One	HF OPD appointment first in day	HF MD	10AM-11AM	Appointment at HF OPD alone	1	Thurs	17	4.7	0	1.2	0	yes	no
1634	-16	M	EST	One	HF OPD appointment first in day	HF MD	11AM-12PM	Appointment at HF OPD alone	1	Thurs	34	8.1	0	0	0	no	no
1635	36	M	EST	Two	HF OPD appointment subsequent in day	HF MD	9AM-10AM	Multiple appointments including HF OPD	1	Mon	-1	4.7	0	7.1	0	yes	no
1636	37	F	CON	Three or more	HF OPD appointment subsequent in day	HF MD	10AM-11AM	Multiple appointments including HF OPD	2	Thurs	54	13	0.01	0	0	no	no
1637	-111	M	EST	Two	HF OPD appointment subsequent in day	HF MD	1PM-2PM	Multiple appointments including HF OPD	1	Fri	12	11	0	7.9	0	no	no
1638	-28	M	EST	One	HF OPD appointment first in day	HF MD	12PM-1PM	Appointment at HF OPD alone	2	Wed	67	6.5	0	0	0	no	no
1639	6	F	EST	One	HF OPD appointment first in day	HF MD	9AM-10AM	Appointment at HF OPD alone	3	Thurs	68	10.3	0	0	0	no	no
1640	4	M	CON	One	HF OPD appointment first in day	HF MD	10AM-11AM	Appointment at HF OPD alone	1	Fri	15	12.3	0	9.1	0	no	no
1641	-6	F	EST	One	HF OPD appointment first in day	HF MD	2PM-3PM	Appointment at HF OPD alone	2	Wed	61	7.6	0	0	0	no	no
1642	-4	M	CON	One	HF OPD appointment first in day	HF MD	3PM-5PM	Appointment at HF OPD alone	2	Fri	35	9.6	0.16	1.2	0.6	yes	no
1643	-2	M	EST	One	HF OPD appointment first in day	HF MD	9AM-10AM	Appointment at HF OPD alone	2	Fri	38	7.8	0	0	0	no	no
1644	-11	M	EST	Three or more	HF OPD appointment subsequent in day	HF MD	1PM-2PM	Multiple appointments including HF OPD	2	Mon	64	7.2	0.03	0	0	no	no
1645	9	M	EST	One	HF OPD appointment first in day	HF MD	7AM-8AM	Appointment at HF OPD alone	4	Thurs	46	12.8	0	0	0	yes	yes
1646	-84	M	CON	One	HF OPD appointment first in day	HF MD	12PM-1PM	Appointment at HF OPD alone	2	Tues	46	6.7	0	0	0	no	no
1647	-26	F	NEW	One	HF OPD appointment first in day	HF MD	12PM-1PM	Appointment at HF OPD alone	2	Wed	61	7.6	0	0	0	no	no
1648	6	M	EST	One	HF OPD appointment first in day	HF MD	2PM-3PM	Appointment at HF OPD alone	1	Fri	44	11.4	0.22	0	0	yes	no
1649	6	F	CON	One	HF OPD appointment first in day	HF MD	7AM-8AM	Appointment at HF OPD alone	1	Tues	33	11	0	0	0	no	no
1650	-64	M	EST	One	HF OPD appointment first in day	HF MD	1PM-2PM	Appointment at HF OPD alone	2	Wed	44	15	0.03	0	0	no	no
1651	-3	M	EST	One	HF OPD appointment first in day	HF MD	10AM-11AM	Appointment at HF OPD alone	3	Wed	80	5.4	0.14	0	0	yes	no
1652	30	M	EST	Three or more	HF OPD appointment subsequent in day	HF MD	11AM-12PM	Multiple appointments including HF OPD	3	Wed	67	10.7	0	0	0	yes	yes
1653	-13	F	CON	One	HF OPD appointment first in day	HF MD	12PM-1PM	Appointment at HF OPD alone	3	Wed	75	11.4	0.39	0	0	yes	no
1654	-4	M	CON	One	HF OPD appointment first in day	HF MD	1PM-2PM	Appointment at HF OPD alone	1	Thurs	59	17.4	0.26	0	0	no	no
1655	8	M	EST	One	HF OPD appointment first in day	HF MD	11AM-12PM	Appointment at HF OPD alone	1	Mon	23	9.4	0	11	0	yes	yes
1656	38	M	NEW	One	HF OPD appointment first in day	HF MD	12PM-1PM	Appointment at HF OPD alone	3	Fri	80	8.3	0.51	0	0	yes	no
1657	-42	M	EST	Two	HF OPD appointment subsequent in day	HF MD	12PM-1PM	Multiple appointments including HF OPD	2	Mon	74	9.4	0.78	0	0	yes	no
1658	-9	M	NEW	One	HF OPD appointment first in day	HF MD	8AM-9AM	Appointment at HF OPD alone	3	Wed	83	7.2	0.59	0	0	no	yes
1659	-1	M	EST	Two	HF OPD appointment subsequent in day	HF MD	2PM-3PM	Multiple appointments including HF OPD	2	Mon	74	13.2	0	0	0	no	no
1660	-25	M	CON	One	HF OPD appointment first in day	HF MD	2PM-3PM	Appointment at HF OPD alone	1	Mon	20	13.9	0.01	1.2	0.1	yes	no
1661	-11	M	NEW	One	HF OPD appointment first in day	HF MD	10AM-11AM	Appointment at HF OPD alone	4	Mon	39	9.2	0	0	0	no	no
1662	-30	F	CON	One	HF OPD appointment first in day	HF MD	8AM-9AM	Appointment at HF OPD alone	3	Tues	68	6	0	0	0	no	no
1663	12	M	EST	Two	HF OPD appointment subsequent in day	HF MD	10AM-11AM	Multiple appointments including HF OPD	2	Mon	74	9.4	0.78	0	0	yes	no
1664	-32	F	EST	One	HF OPD appointment first in day	HF MD	3PM-5PM	Appointment at HF OPD alone	3	Fri	75	10.3	0	0	0	no	no
1665	0	M	EST	Three or more	HF OPD appointment subsequent in day	HF MD	11AM-12PM	Multiple appointments including HF OPD	2	Mon	42	10.7	0.06	0	0	yes	no
1666	-17	F	EST	Two	HF OPD appointment subsequent in day	HF APP	10AM-11AM	Multiple appointments including HF OPD	4	Thurs	46	12.8	0	0	0	yes	yes
1667	3	M	CON	One	HF OPD appointment first in day	HF MD	9AM-10AM	Appointment at HF OPD alone	4	Mon	60	5.1	0	0	0	no	no
1668	-17	M	NEW	One	HF OPD appointment first in day	HF MD	11AM-12PM	Appointment at HF OPD alone	2	Fri	75	6.5	0	0	0	no	no
1669	6	M	CON	One	HF OPD appointment first in day	HF MD	10AM-11AM	Appointment at HF OPD alone	1	Thurs	58	8.3	0.75	0	0	yes	no
1670	58	F	EST	One	HF OPD appointment first in day	HF MD	10AM-11AM	Appointment at HF OPD alone	4	Tues	60	2.9	0	0	0	no	no
1671	21	M	NEW	One	HF OPD appointment first in day	HF MD	2PM-3PM	Appointment at HF OPD alone	3	Mon	76	8.9	0	0	0	no	no
1672	33	F	EST	One	HF OPD appointment first in day	HF MD	10AM-11AM	Appointment at HF OPD alone	2	Thurs	66	4.9	0	0	0	yes	yes
1673	-48	M	EST	One	HF OPD appointment first in day	HF MD	10AM-11AM	Appointment at HF OPD alone	2	Wed	40	7.4	0	0	0	no	no
1674	-26	F	EST	Two	HF OPD appointment subsequent in day	HF MD	11AM-12PM	Multiple appointments including HF OPD	2	Fri	53	6.3	0.3	0	0	yes	yes
1675	25	M	EST	One	HF OPD appointment first in day	HF MD	8AM-9AM	Appointment at HF OPD alone	3	Fri	69	8.9	0	0	0	no	no
1676	-14	F	EST	One	HF OPD appointment first in day	HF MD	8AM-9AM	Appointment at HF OPD alone	2	Tues	62	16.6	0	0	0	no	no
1677	-51	F	CON	One	HF OPD appointment first in day	HF MD	9AM-10AM	Appointment at HF OPD alone	1	Fri	44	11.4	0.22	0	0	yes	no
1678	3	F	CON	One	HF OPD appointment first in day	HF MD	10AM-11AM	Appointment at HF OPD alone	4	Thurs	30	17.2	0	0	0	no	no
1679	-6	M	CON	One	HF OPD appointment first in day	HF MD	12PM-1PM	Appointment at HF OPD alone	1	Thurs	26	4.7	0.02	2	0.4	yes	no
1680	-4	F	CON	One	HF OPD appointment first in day	HF MD	12PM-1PM	Appointment at HF OPD alone	3	Thurs	72	12.3	0.11	0	0	no	no
1681	18	F	CON	One	HF OPD appointment first in day	HF MD	9AM-10AM	Appointment at HF OPD alone	4	Fri	27	16.1	0	0	0	no	no
1682	-11	M	EST	Two	HF OPD appointment subsequent in day	HF MD	11AM-12PM	Multiple appointments including HF OPD	1	Fri	37	4.5	0	0	0	no	no
1683	1	M	CON	One	HF OPD appointment first in day	HF MD	7AM-8AM	Appointment at HF OPD alone	1	Thurs	34	16.8	0.1	0	1	yes	no
1684	6	M	NEW	Three or more	HF OPD appointment subsequent in day	HF MD	10AM-11AM	Multiple appointments including HF OPD	2	Tues	78	10.1	0.01	0	0	no	no
1685	-4	M	NEW	One	HF OPD appointment first in day	HF MD	2PM-3PM	Appointment at HF OPD alone	2	Fri	67	7.6	0	0	0	no	no
1686	1	M	EST	One	HF OPD appointment first in day	HF MD	3PM-5PM	Appointment at HF OPD alone	1	Tues	35	11.4	0.33	0	0	yes	no
1687	9	M	EST	One	HF OPD appointment first in day	HF APP	2PM-3PM	Appointment at HF OPD alone	2	Wed	59	4.5	0	0	0	yes	yes
1688	6	F	EST	One	HF OPD appointment first in day	HF MD	9AM-10AM	Appointment at HF OPD alone	1	Mon	44	15.7	0.01	0	0	yes	no
1689	10	F	NEW	One	HF OPD appointment first in day	HF MD	11AM-12PM	Appointment at HF OPD alone	2	Mon	64	7.2	0.03	0	0	no	no
1690	-3	M	NEW	One	HF OPD appointment first in day	HF MD	7AM-8AM	Appointment at HF OPD alone	1	Wed	15	14.5	0.01	5.9	0.5	yes	no
1691	-57	M	EST	Three or more	HF OPD appointment subsequent in day	HF MD	1PM-2PM	Multiple appointments including HF OPD	1	Thurs	15	10.3	0	9.8	0	no	yes
1692	-16	F	EST	One	HF OPD appointment first in day	HF APP	10AM-11AM	Appointment at HF OPD alone	1	Tues	41	17.4	0.01	0	0	no	no
1693	6	F	NEW	One	HF OPD appointment first in day	HF MD	7AM-8AM	Appointment at HF OPD alone	1	Tues	19	9.4	0.02	1.2	0.3	no	no
1694	25	F	EST	Two	HF OPD appointment subsequent in day	HF MD	2PM-3PM	Multiple appointments including HF OPD	2	Tues	72	9.6	0.45	0	0	yes	no
1695	-47	M	EST	One	HF OPD appointment first in day	HF MD	9AM-10AM	Appointment at HF OPD alone	4	Mon	64	13.9	0	0	0	no	no
1696	-31	M	EST	Two	HF OPD appointment subsequent in day	HF MD	9AM-10AM	Multiple appointments including HF OPD	3	Wed	77	10.5	0.21	0	0	yes	no
1697	-108	M	NEW	Two	HF OPD appointment subsequent in day	HF MD	1PM-2PM	Multiple appointments including HF OPD	4	Thurs	52	11.4	0.27	0	0	yes	no
1698	3	M	EST	One	HF OPD appointment first in day	HF MD	1PM-2PM	Appointment at HF OPD alone	2	Tues	54	4.7	0	0	0	no	no
1699	3	F	CON	One	HF OPD appointment first in day	HF MD	10AM-11AM	Appointment at HF OPD alone	4	Thurs	46	12.8	0	0	0	yes	yes
1700	-44	F	CON	Three or more	HF OPD appointment subsequent in day	HF MD	10AM-11AM	Multiple appointments including HF OPD	2	Thurs	67	6.5	0	0	0	no	no
1701	-1	M	EST	One	HF OPD appointment first in day	HF MD	8AM-9AM	Appointment at HF OPD alone	3	Thurs	68	10.3	0	0	0	no	no
1702	20	F	CON	One	HF OPD appointment first in day	HF MD	9AM-10AM	Appointment at HF OPD alone	1	Thurs	30	15	0.19	1.2	0.8	yes	yes
1703	-16	F	EST	One	HF OPD appointment first in day	HF MD	7AM-8AM	Appointment at HF OPD alone	2	Tues	76	11.2	0.98	0	0	yes	no
1704	-13	M	CON	One	HF OPD appointment first in day	HF MD	11AM-12PM	Appointment at HF OPD alone	4	Wed	46	8.9	0.03	0	0	no	no
1705	9	F	EST	Two	HF OPD appointment subsequent in day	HF MD	8AM-9AM	Multiple appointments including HF OPD	2	Thurs	37	10.1	0.08	0	0.8	yes	no
1706	-6	F	EST	One	HF OPD appointment first in day	HF MD	8AM-9AM	Appointment at HF OPD alone	2	Wed	59	4.5	0	0	0	yes	yes
1707	31	M	EST	One	HF OPD appointment first in day	HF MD	11AM-12PM	Appointment at HF OPD alone	1	Wed	22	9.6	0.02	3.9	0	yes	yes
1708	-24	M	CON	One	HF OPD appointment first in day	HF MD	10AM-11AM	Appointment at HF OPD alone	4	Mon	54	4.9	0	0	0	no	no
1709	-4	M	EST	Two	HF OPD appointment subsequent in day	HF MD	10AM-11AM	Multiple appointments including HF OPD	1	Fri	23	15.2	0.02	1.2	0.2	no	yes
1710	20	M	EST	Two	HF OPD appointment subsequent in day	HF MD	10AM-11AM	Multiple appointments including HF OPD	1	Thurs	34	8.1	0	0	0	no	no
1711	-28	F	CON	One	HF OPD appointment first in day	HF MD	9AM-10AM	Appointment at HF OPD alone	3	Mon	81	9.4	0.37	0	0	yes	no
1712	-25	M	EST	One	HF OPD appointment first in day	HF MD	11AM-12PM	Appointment at HF OPD alone	1	Tues	5	8.1	0.01	7.1	0.1	no	no
1713	-3	M	EST	One	HF OPD appointment first in day	HF MD	1PM-2PM	Appointment at HF OPD alone	1	Mon	44	15.7	0.01	0	0	yes	no
1714	-37	F	EST	One	HF OPD appointment first in day	HF APP	9AM-10AM	Appointment at HF OPD alone	2	Thurs	68	6.9	0	0	0	yes	no
1715	-46	F	NEW	One	HF OPD appointment first in day	HF MD	12PM-1PM	Appointment at HF OPD alone	3	Wed	78	5.6	0	0	0	no	no
1716	-14	F	EST	One	HF OPD appointment first in day	HF MD	8AM-9AM	Appointment at HF OPD alone	1	Mon	6	8.7	0.03	9.8	0.8	yes	yes
1717	12	M	CON	One	HF OPD appointment first in day	HF MD	12PM-1PM	Appointment at HF OPD alone	3	Fri	73	4.9	0	0	0	no	no
1718	-24	M	CON	One	HF OPD appointment first in day	HF MD	1PM-2PM	Appointment at HF OPD alone	2	Mon	72	11	0.02	0	0	no	no
1719	-31	F	EST	Two	HF OPD appointment subsequent in day	HF MD	1PM-2PM	Multiple appointments including HF OPD	1	Mon	39	5.6	0	5.9	0	no	no
1720	29	F	EST	One	HF OPD appointment first in day	HF MD	1PM-2PM	Appointment at HF OPD alone	1	Tues	5	8.1	0.01	7.1	0.1	no	no
1721	-49	F	NEW	One	HF OPD appointment first in day	HF MD	12PM-1PM	Appointment at HF OPD alone	4	Fri	49	4.9	0	0	0	no	no
1722	9	F	EST	Three or more	HF OPD appointment subsequent in day	HF MD	12PM-1PM	Multiple appointments including HF OPD	1	Thurs	41	6.7	0.55	0	0	yes	no
1723	12	F	EST	One	HF OPD appointment first in day	HF MD	8AM-9AM	Appointment at HF OPD alone	2	Fri	47	6	0.06	0	0	yes	yes
1724	-21	M	EST	One	HF OPD appointment first in day	HF MD	12PM-1PM	Appointment at HF OPD alone	3	Fri	73	4.9	0	0	0	no	no
1725	-10	M	CON	One	HF OPD appointment first in day	HF MD	2PM-3PM	Appointment at HF OPD alone	3	Wed	64	5.1	0	0	0	no	no
1726	28	F	EST	One	HF OPD appointment first in day	HF APP	3PM-5PM	Appointment at HF OPD alone	1	Mon	49	10.1	0	0	0	no	no
1727	8	M	CON	One	HF OPD appointment first in day	HF MD	11AM-12PM	Appointment at HF OPD alone	1	Tues	43	12.8	0	0	0	no	no
1728	-121	M	EST	Three or more	HF OPD appointment subsequent in day	HF MD	1PM-2PM	Multiple appointments including HF OPD	1	Thurs	30	15	0.19	1.2	0.8	yes	yes
1729	-24	M	EST	One	HF OPD appointment first in day	HF MD	9AM-10AM	Appointment at HF OPD alone	1	Fri	7	8.7	0	3.9	0	no	no
1730	-41	M	EST	Two	HF OPD appointment subsequent in day	HF MD	1PM-2PM	Multiple appointments including HF OPD	2	Fri	52	6	0	0	0	no	no
1731	-12	F	CON	One	HF OPD appointment first in day	HF MD	11AM-12PM	Appointment at HF OPD alone	4	Wed	51	5.8	0	0	0	yes	yes
1732	-63	F	CON	One	HF OPD appointment first in day	HF MD	10AM-11AM	Appointment at HF OPD alone	3	Wed	67	6.5	0	0	0	yes	no
1733	-65	M	EST	Two	HF OPD appointment subsequent in day	HF MD	9AM-10AM	Multiple appointments including HF OPD	2	Wed	73	12.3	0.57	0	0	yes	no
1734	-30	M	CON	One	HF OPD appointment first in day	HF MD	12PM-1PM	Appointment at HF OPD alone	1	Fri	44	11.2	0	0	0	no	no
1735	-30	M	CON	One	HF OPD appointment first in day	HF MD	2PM-3PM	Appointment at HF OPD alone	3	Wed	81	7.4	0	0	0	no	no
1736	-14	F	EST	One	HF OPD appointment first in day	HF APP	3PM-5PM	Appointment at HF OPD alone	1	Tues	12	10.5	0.04	1.2	1.2	yes	no
1737	-55	M	EST	Three or more	HF OPD appointment subsequent in day	HF MD	1PM-2PM	Multiple appointments including HF OPD	3	Fri	74	10.5	0.49	0	0	yes	no
1738	-1	M	EST	One	HF OPD appointment first in day	HF APP	2PM-3PM	Appointment at HF OPD alone	3	Tues	63	9.8	0.02	0	0	yes	no
1739	-43	F	EST	One	HF OPD appointment first in day	HF APP	1PM-2PM	Appointment at HF OPD alone	3	Wed	75	9.8	0.16	0	0	yes	no
1740	-21	M	EST	One	HF OPD appointment first in day	HF MD	7AM-8AM	Appointment at HF OPD alone	1	Thurs	37	7.2	0	0	0	no	no
1741	12	F	EST	One	HF OPD appointment first in day	HF MD	11AM-12PM	Appointment at HF OPD alone	1	Fri	15	12.3	0	9.1	0	no	no
1742	-3	M	EST	One	HF OPD appointment first in day	HF MD	9AM-10AM	Appointment at HF OPD alone	4	Fri	54	6.5	0	0	0	no	no
1743	6	F	EST	One	HF OPD appointment first in day	HF MD	8AM-9AM	Appointment at HF OPD alone	2	Wed	59	4.5	0	0	0	yes	yes
1744	-26	F	CON	One	HF OPD appointment first in day	HF MD	11AM-12PM	Appointment at HF OPD alone	1	Wed	9	2.9	0	5.1	0	yes	yes
1745	-17	F	CON	One	HF OPD appointment first in day	HF MD	9AM-10AM	Appointment at HF OPD alone	2	Thurs	76	11.2	0	0	0	no	no
1746	-37	F	EST	One	HF OPD appointment first in day	HF MD	11AM-12PM	Appointment at HF OPD alone	1	Tues	19	8.5	0	3.9	0	yes	no
1747	-23	M	CON	One	HF OPD appointment first in day	HF MD	11AM-12PM	Appointment at HF OPD alone	2	Tues	68	6	0	0	0	no	no
1748	-56	F	EST	One	HF OPD appointment first in day	HF MD	9AM-10AM	Appointment at HF OPD alone	4	Mon	52	4.7	0	0	0	no	no
1749	9	M	EST	One	HF OPD appointment first in day	HF MD	1PM-2PM	Appointment at HF OPD alone	3	Wed	70	6.5	0	0	0	no	no
1750	-10	F	NEW	Two	HF OPD appointment subsequent in day	HF MD	8AM-9AM	Multiple appointments including HF OPD	2	Tues	72	9.6	0.45	0	0	yes	no
1751	-4	M	NEW	One	HF OPD appointment first in day	HF MD	8AM-9AM	Appointment at HF OPD alone	1	Tues	31	4.9	0.02	0	0.2	yes	yes
1752	-25	M	EST	One	HF OPD appointment first in day	HF MD	2PM-3PM	Appointment at HF OPD alone	2	Mon	75	8.1	0.63	0	0	yes	yes
1753	-1	F	EST	One	HF OPD appointment first in day	HF MD	7AM-8AM	Appointment at HF OPD alone	3	Wed	77	6.9	0	0	0	no	no
1754	49	M	EST	One	HF OPD appointment first in day	HF MD	9AM-10AM	Appointment at HF OPD alone	2	Fri	61	19	0.09	0	0	yes	no
1755	-26	F	EST	One	HF OPD appointment first in day	HF MD	2PM-3PM	Appointment at HF OPD alone	1	Thurs	11	14.3	0.01	7.9	0.3	yes	no
1756	-2	M	EST	One	HF OPD appointment first in day	HF MD	7AM-8AM	Appointment at HF OPD alone	2	Thurs	67	3.1	0.08	0	0	yes	no
1757	21	F	NEW	One	HF OPD appointment first in day	HF MD	7AM-8AM	Appointment at HF OPD alone	1	Thurs	59	17.4	0.26	0	0	no	no
1758	-2	M	EST	One	HF OPD appointment first in day	HF MD	8AM-9AM	Appointment at HF OPD alone	2	Tues	62	16.6	0	0	0	no	no
1759	-26	M	CON	One	HF OPD appointment first in day	HF MD	9AM-10AM	Appointment at HF OPD alone	1	Thurs	27	11	0	2	0	no	no
1760	15	M	EST	One	HF OPD appointment first in day	HF MD	7AM-8AM	Appointment at HF OPD alone	3	Wed	64	5.1	0	0	0	no	no
1761	-18	F	EST	One	HF OPD appointment first in day	HF MD	10AM-11AM	Appointment at HF OPD alone	4	Thurs	57	18.6	0	0	0	no	no
1762	-20	M	EST	One	HF OPD appointment first in day	HF APP	9AM-10AM	Appointment at HF OPD alone	2	Mon	74	10.5	0	0	0	no	no
1763	-11	F	CON	One	HF OPD appointment first in day	HF MD	10AM-11AM	Appointment at HF OPD alone	3	Wed	83	7.2	0.59	0	0	no	yes
1764	4	M	EST	One	HF OPD appointment first in day	HF MD	8AM-9AM	Appointment at HF OPD alone	2	Tues	67	9.8	0	0	0	no	no
1765	-61	M	EST	Three or more	HF OPD appointment subsequent in day	HF MD	1PM-2PM	Multiple appointments including HF OPD	4	Fri	65	11.6	0.11	0	0	yes	no
1766	-1	M	CON	One	HF OPD appointment first in day	HF MD	10AM-11AM	Appointment at HF OPD alone	4	Fri	69	8.9	0	0	0	no	no
1767	-32	M	EST	One	HF OPD appointment first in day	HF MD	9AM-10AM	Appointment at HF OPD alone	2	Mon	74	13.2	0	0	0	no	no
1768	-18	F	CON	One	HF OPD appointment first in day	HF MD	1PM-2PM	Appointment at HF OPD alone	1	Mon	26	8.7	0.15	3.9	2.3	yes	no
1769	-72	F	EST	One	HF OPD appointment first in day	HF MD	3PM-5PM	Appointment at HF OPD alone	4	Tues	57	3.8	0	0	0	no	no
1770	-29	M	EST	One	HF OPD appointment first in day	HF MD	12PM-1PM	Appointment at HF OPD alone	1	Tues	27	8.1	0	0	0	no	no
1771	17	F	NEW	One	HF OPD appointment first in day	HF MD	10AM-11AM	Appointment at HF OPD alone	3	Thurs	81	8.5	0	0	0	no	no
1772	4	F	EST	One	HF OPD appointment first in day	HF MD	1PM-2PM	Appointment at HF OPD alone	1	Wed	15	14.5	0.01	5.9	0.5	yes	no
1773	-7	M	CON	One	HF OPD appointment first in day	HF MD	8AM-9AM	Appointment at HF OPD alone	2	Fri	47	6	0.06	0	0	yes	yes
1774	34	M	EST	One	HF OPD appointment first in day	HF MD	8AM-9AM	Appointment at HF OPD alone	4	Tues	39	8.9	0	0	0	yes	yes
1775	16	M	EST	One	HF OPD appointment first in day	HF APP	10AM-11AM	Appointment at HF OPD alone	1	Wed	9	2.9	0	5.1	0	yes	yes
1776	9	M	NEW	Three or more	HF OPD appointment subsequent in day	HF MD	2PM-3PM	Multiple appointments including HF OPD	3	Thurs	63	6.5	0.01	0	0	no	no
1777	-42	F	CON	One	HF OPD appointment first in day	HF MD	10AM-11AM	Appointment at HF OPD alone	2	Thurs	48	10.1	0	0	0	no	no
1778	2	F	EST	One	HF OPD appointment first in day	HF MD	12PM-1PM	Appointment at HF OPD alone	1	Tues	22	19	0.17	2	2.7	yes	yes
1779	0	M	EST	One	HF OPD appointment first in day	HF MD	11AM-12PM	Appointment at HF OPD alone	1	Tues	31	4.9	0.02	0	0.2	yes	yes
1780	-42	F	EST	One	HF OPD appointment first in day	HF MD	2PM-3PM	Appointment at HF OPD alone	1	Mon	21	13	0.04	7.1	0.9	yes	yes
1781	-53	F	NEW	One	HF OPD appointment first in day	HF MD	12PM-1PM	Appointment at HF OPD alone	3	Thurs	78	6.9	0.26	0	0	no	no
1782	-7	M	CON	One	HF OPD appointment first in day	HF MD	10AM-11AM	Appointment at HF OPD alone	3	Thurs	76	6.3	0	0	0	no	no
1783	-28	M	EST	Two	HF OPD appointment subsequent in day	HF MD	1PM-2PM	Multiple appointments including HF OPD	2	Wed	73	12.3	0.57	0	0	yes	no
1784	14	F	EST	Three or more	HF OPD appointment subsequent in day	HF MD	3PM-5PM	Multiple appointments including HF OPD	2	Mon	64	7.2	0.03	0	0	no	no
1785	-7	M	EST	One	HF OPD appointment first in day	HF APP	9AM-10AM	Appointment at HF OPD alone	1	Mon	39	5.6	0	5.9	0	no	no
1786	-68	M	EST	One	HF OPD appointment first in day	HF MD	1PM-2PM	Appointment at HF OPD alone	3	Wed	75	9.8	0.16	0	0	yes	no
1787	-17	M	EST	One	HF OPD appointment first in day	HF MD	12PM-1PM	Appointment at HF OPD alone	3	Fri	75	10.3	0	0	0	no	no
1788	-2	M	EST	One	HF OPD appointment first in day	HF MD	10AM-11AM	Appointment at HF OPD alone	1	Mon	23	9.4	0	11	0	yes	yes
1789	-19	F	EST	Two	HF OPD appointment subsequent in day	HF MD	1PM-2PM	Multiple appointments including HF OPD	4	Thurs	50	18.3	0.04	0	0	no	no
1790	-62	M	EST	Two	HF OPD appointment subsequent in day	HF MD	10AM-11AM	Multiple appointments including HF OPD	2	Fri	76	10.3	0.58	0	0	yes	no
1791	-29	F	EST	Two	HF OPD appointment subsequent in day	HF MD	12PM-1PM	Multiple appointments including HF OPD	1	Wed	9	2.9	0	5.1	0	yes	yes
1792	41	M	NEW	Two	HF OPD appointment subsequent in day	HF MD	11AM-12PM	Multiple appointments including HF OPD	1	Wed	55	8.1	0	0	0	no	no
1793	-19	M	EST	One	HF OPD appointment first in day	HF MD	1PM-2PM	Appointment at HF OPD alone	1	Thurs	15	11.9	0	5.1	0	yes	yes
1794	-12	M	EST	One	HF OPD appointment first in day	HF MD	7AM-8AM	Appointment at HF OPD alone	1	Tues	6	14.3	0	9.1	0	no	no
1795	-45	F	EST	One	HF OPD appointment first in day	HF MD	10AM-11AM	Appointment at HF OPD alone	1	Thurs	37	7.2	0	0	0	no	no
1796	-63	F	EST	One	HF OPD appointment first in day	HF MD	11AM-12PM	Appointment at HF OPD alone	1	Thurs	17	11	0	7.9	0	no	no
1797	16	F	EST	One	HF OPD appointment first in day	HF MD	7AM-8AM	Appointment at HF OPD alone	1	Mon	30	11.4	0.24	5.1	2.7	yes	yes
1798	-22	F	CON	One	HF OPD appointment first in day	HF MD	10AM-11AM	Appointment at HF OPD alone	2	Fri	52	6	0	0	0	no	no
1799	-5	F	EST	One	HF OPD appointment first in day	HF MD	10AM-11AM	Appointment at HF OPD alone	4	Tues	62	11.6	0	0	0	no	no
1800	4	F	EST	One	HF OPD appointment first in day	HF MD	12PM-1PM	Appointment at HF OPD alone	1	Mon	21	15.2	0	3.9	0	yes	yes
1801	-92	M	NEW	One	HF OPD appointment first in day	HF MD	1PM-2PM	Appointment at HF OPD alone	3	Fri	73	8.3	1.25	0	0	yes	no
1802	-20	M	EST	One	HF OPD appointment first in day	HF MD	10AM-11AM	Appointment at HF OPD alone	2	Tues	50	18.8	0.01	0	0	no	no
1803	-146	F	EST	One	HF OPD appointment first in day	HF MD	2PM-3PM	Appointment at HF OPD alone	1	Wed	15	14.5	0.01	5.9	0.5	yes	no
1804	30	M	EST	One	HF OPD appointment first in day	HF MD	1PM-2PM	Appointment at HF OPD alone	4	Wed	63	10.3	0	0	0	no	no
1805	-37	M	NEW	Three or more	HF OPD appointment subsequent in day	HF MD	2PM-3PM	Multiple appointments including HF OPD	2	Thurs	67	3.1	0.08	0	0	yes	no
1806	0	M	CON	One	HF OPD appointment first in day	HF MD	7AM-8AM	Appointment at HF OPD alone	1	Fri	30	7.4	0	0	0	no	no
1807	-19	F	EST	Two	HF OPD appointment subsequent in day	HF APP	12PM-1PM	Multiple appointments including HF OPD	2	Mon	74	10.1	0.85	0	0	yes	no
1808	51	M	NEW	Two	HF OPD appointment subsequent in day	HF MD	1PM-2PM	Multiple appointments including HF OPD	4	Wed	71	8.5	0.03	0	0	no	no
1809	-13	M	EST	Three or more	HF OPD appointment subsequent in day	HF APP	11AM-12PM	Multiple appointments including HF OPD	2	Fri	67	7.6	0	0	0	no	no
1810	23	M	NEW	One	HF OPD appointment first in day	HF MD	7AM-8AM	Appointment at HF OPD alone	3	Fri	73	8.3	1.25	0	0	yes	no
1811	24	F	NEW	One	HF OPD appointment first in day	HF MD	12PM-1PM	Appointment at HF OPD alone	4	Mon	72	11.6	0	0	0	no	no
1812	-156	M	CON	Three or more	HF OPD appointment subsequent in day	HF MD	1PM-2PM	Multiple appointments including HF OPD	2	Tues	46	6.7	0	0	0	no	no
1813	-6	M	EST	Two	HF OPD appointment subsequent in day	HF MD	11AM-12PM	Multiple appointments including HF OPD	3	Fri	72	11	0.03	0	0	no	no
1814	182	F	CON	Two	HF OPD appointment subsequent in day	HF MD	12PM-1PM	Multiple appointments including HF OPD	3	Fri	76	4.9	0	0	0	yes	yes
1815	-12	F	EST	One	HF OPD appointment first in day	HF APP	2PM-3PM	Appointment at HF OPD alone	3	Thurs	79	9.6	0	0	0	no	no
1816	-2	M	CON	One	HF OPD appointment first in day	HF MD	9AM-10AM	Appointment at HF OPD alone	3	Mon	78	8.1	0	0	0	no	no
1817	0	M	EST	Two	HF OPD appointment subsequent in day	HF MD	9AM-10AM	Multiple appointments including HF OPD	4	Mon	45	16.1	0.12	0	0	yes	no
1818	-55	F	EST	Three or more	HF OPD appointment subsequent in day	HF MD	12PM-1PM	Multiple appointments including HF OPD	1	Fri	15	19.9	0.06	3.1	1.6	no	yes
1819	-18	F	EST	One	HF OPD appointment first in day	HF MD	8AM-9AM	Appointment at HF OPD alone	3	Fri	73	4.9	0	0	0	no	no
1820	-61	M	EST	Three or more	HF OPD appointment subsequent in day	HF MD	10AM-11AM	Multiple appointments including HF OPD	2	Tues	57	12.1	0	0	0	no	no
1821	22	M	NEW	One	HF OPD appointment first in day	HF MD	8AM-9AM	Appointment at HF OPD alone	2	Tues	58	8.1	0.03	0	0	no	no
1822	34	M	NEW	One	HF OPD appointment first in day	HF MD	8AM-9AM	Appointment at HF OPD alone	2	Mon	68	10.5	0.04	0	0	no	no
1823	-22	M	NEW	One	HF OPD appointment first in day	HF MD	12PM-1PM	Appointment at HF OPD alone	2	Wed	44	15	0.03	0	0	no	no
1824	11	F	NEW	One	HF OPD appointment first in day	HF MD	10AM-11AM	Appointment at HF OPD alone	4	Wed	46	12.3	0	0	0	no	no
1825	50	F	CON	Two	HF OPD appointment subsequent in day	HF MD	8AM-9AM	Multiple appointments including HF OPD	2	Tues	56	10.7	0	0	0	no	no
1826	-23	F	CON	One	HF OPD appointment first in day	HF MD	10AM-11AM	Appointment at HF OPD alone	1	Wed	26	6.7	0	0	0	no	no
1827	0	M	CON	One	HF OPD appointment first in day	HF MD	7AM-8AM	Appointment at HF OPD alone	1	Fri	29	12.3	0.04	0	0.4	yes	no
1828	-34	M	CON	One	HF OPD appointment first in day	HF MD	1PM-2PM	Appointment at HF OPD alone	4	Tues	75	13.6	0.09	0	0	yes	no
1829	-83	M	EST	One	HF OPD appointment first in day	HF MD	12PM-1PM	Appointment at HF OPD alone	1	Fri	37	4.5	0	0	0	no	no
1830	-31	F	NEW	One	HF OPD appointment first in day	HF MD	2PM-3PM	Appointment at HF OPD alone	1	Fri	38	21.3	0	3.9	0	no	no
1831	-14	M	EST	One	HF OPD appointment first in day	HF MD	11AM-12PM	Appointment at HF OPD alone	1	Mon	44	15.7	0.01	0	0	yes	no
1832	20	F	CON	Three or more	HF OPD appointment subsequent in day	HF MD	1PM-2PM	Multiple appointments including HF OPD	1	Fri	30	13.6	0.02	0	0.3	yes	yes
1833	-3	M	EST	Two	HF OPD appointment subsequent in day	HF MD	11AM-12PM	Multiple appointments including HF OPD	1	Wed	30	11.2	0.35	7.9	4.4	yes	yes
1834	-25	M	CON	One	HF OPD appointment first in day	HF MD	10AM-11AM	Appointment at HF OPD alone	4	Wed	36	12.3	0	0	0	yes	yes
1835	-4	M	EST	Three or more	HF OPD appointment subsequent in day	HF MD	12PM-1PM	Multiple appointments including HF OPD	2	Tues	56	10.7	0	0	0	no	no
1836	7	M	EST	One	HF OPD appointment first in day	HF MD	11AM-12PM	Appointment at HF OPD alone	3	Tues	74	8.1	0.02	0	0	yes	no
1837	-28	M	EST	Two	HF OPD appointment subsequent in day	HF MD	11AM-12PM	Multiple appointments including HF OPD	3	Tues	63	5.4	0	0	0	no	no
1838	-22	M	NEW	One	HF OPD appointment first in day	HF MD	1PM-2PM	Appointment at HF OPD alone	1	Wed	30	11.2	0.35	7.9	4.4	yes	yes
1839	-11	M	EST	One	HF OPD appointment first in day	HF MD	12PM-1PM	Appointment at HF OPD alone	4	Wed	45	10.5	0	0	0	no	no
1840	16	F	CON	One	HF OPD appointment first in day	HF MD	7AM-8AM	Appointment at HF OPD alone	2	Wed	69	4.7	0	0	0	no	no
1841	15	M	EST	One	HF OPD appointment first in day	HF MD	7AM-8AM	Appointment at HF OPD alone	1	Tues	35	11.4	0.33	0	0	yes	no
1842	3	F	EST	Two	HF OPD appointment subsequent in day	HF MD	3PM-5PM	Multiple appointments including HF OPD	1	Tues	19	9.4	0.02	1.2	0.3	no	no
1843	11	M	NEW	One	HF OPD appointment first in day	HF MD	7AM-8AM	Appointment at HF OPD alone	2	Thurs	76	5.8	0.01	0	0	yes	yes
1844	-10	F	EST	Three or more	HF OPD appointment subsequent in day	HF MD	11AM-12PM	Multiple appointments including HF OPD	2	Mon	74	10.1	0.85	0	0	yes	no
1845	6	F	CON	One	HF OPD appointment first in day	HF MD	11AM-12PM	Appointment at HF OPD alone	1	Tues	11	11.4	0.01	1.2	0.4	no	no
1846	24	M	NEW	One	HF OPD appointment first in day	HF MD	9AM-10AM	Appointment at HF OPD alone	4	Mon	60	16.1	0.1	0	0	no	no
1847	-29	F	CON	One	HF OPD appointment first in day	HF MD	1PM-2PM	Appointment at HF OPD alone	1	Mon	21	13	0.04	7.1	0.9	yes	yes
1848	-22	M	EST	One	HF OPD appointment first in day	HF MD	12PM-1PM	Appointment at HF OPD alone	1	Wed	15	14.5	0.01	5.9	0.5	yes	no
1849	32	M	CON	One	HF OPD appointment first in day	HF MD	7AM-8AM	Appointment at HF OPD alone	1	Thurs	26	4.7	0.02	2	0.4	yes	no
1850	16	M	EST	One	HF OPD appointment first in day	HF APP	8AM-9AM	Appointment at HF OPD alone	3	Wed	77	10.5	0.21	0	0	yes	no
1851	36	F	NEW	One	HF OPD appointment first in day	HF MD	7AM-8AM	Appointment at HF OPD alone	4	Tues	23	12.8	0	0	0	no	no
1852	132	F	CON	Two	HF OPD appointment subsequent in day	HF MD	11AM-12PM	Multiple appointments including HF OPD	1	Wed	27	12.5	0.02	0	0.4	yes	no
1853	-55	M	EST	Two	HF OPD appointment subsequent in day	HF MD	12PM-1PM	Multiple appointments including HF OPD	1	Wed	30	6.3	0.21	0	2.4	yes	no
1854	-280	M	CON	Three or more	HF OPD appointment subsequent in day	HF MD	2PM-3PM	Multiple appointments including HF OPD	1	Thurs	17	11	0	7.9	0	no	no
1855	12	M	EST	Two	HF OPD appointment subsequent in day	HF MD	2PM-3PM	Multiple appointments including HF OPD	1	Wed	35	11.6	0	7.9	0	yes	no
1856	-36	M	CON	One	HF OPD appointment first in day	HF MD	11AM-12PM	Appointment at HF OPD alone	1	Tues	41	10.1	0.08	0	0	yes	no
1857	-18	M	CON	One	HF OPD appointment first in day	HF MD	7AM-8AM	Appointment at HF OPD alone	3	Thurs	78	6.9	0.26	0	0	no	no
1858	28	M	CON	One	HF OPD appointment first in day	HF MD	12PM-1PM	Appointment at HF OPD alone	4	Thurs	63	6.9	0	0	0	no	no
1859	-24	M	EST	One	HF OPD appointment first in day	HF MD	2PM-3PM	Appointment at HF OPD alone	1	Tues	17	10.3	0	5.1	0	no	yes
1860	5	F	EST	One	HF OPD appointment first in day	HF APP	9AM-10AM	Appointment at HF OPD alone	2	Thurs	72	5.8	0.32	0	0	yes	yes
1861	-28	F	CON	One	HF OPD appointment first in day	HF MD	11AM-12PM	Appointment at HF OPD alone	3	Fri	67	7.4	0	0	0	no	no
1862	-2	M	CON	One	HF OPD appointment first in day	HF MD	2PM-3PM	Appointment at HF OPD alone	4	Thurs	36	11.2	0.03	0	0.3	yes	no
1863	-6	F	CON	Two	HF OPD appointment subsequent in day	HF MD	9AM-10AM	Multiple appointments including HF OPD	1	Fri	28	11.6	0	5.1	0	no	yes
1864	47	M	NEW	One	HF OPD appointment first in day	HF MD	8AM-9AM	Appointment at HF OPD alone	4	Fri	49	7.6	0	0	0	no	no
1865	12	F	EST	One	HF OPD appointment first in day	HF MD	2PM-3PM	Appointment at HF OPD alone	2	Mon	75	8.1	0.63	0	0	yes	yes
1866	-26	M	EST	One	HF OPD appointment first in day	HF MD	11AM-12PM	Appointment at HF OPD alone	1	Wed	30	11.2	0.35	7.9	4.4	yes	yes
1867	-10	F	EST	One	HF OPD appointment first in day	HF MD	1PM-2PM	Appointment at HF OPD alone	2	Mon	51	6.7	0.03	0	0	no	no
1868	-9	M	EST	One	HF OPD appointment first in day	HF MD	2PM-3PM	Appointment at HF OPD alone	1	Tues	17	10.3	0	5.1	0	no	yes
1869	-1	F	EST	One	HF OPD appointment first in day	HF MD	9AM-10AM	Appointment at HF OPD alone	1	Fri	15	19.9	0.06	3.1	1.6	no	yes
1870	-45	M	CON	One	HF OPD appointment first in day	HF MD	12PM-1PM	Appointment at HF OPD alone	4	Thurs	67	7.4	0	0	0	no	no
1871	-15	F	EST	One	HF OPD appointment first in day	HF MD	8AM-9AM	Appointment at HF OPD alone	1	Wed	30	6.3	0.21	0	2.4	yes	no
1872	19	M	EST	One	HF OPD appointment first in day	HF MD	11AM-12PM	Appointment at HF OPD alone	3	Wed	67	6.5	0	0	0	yes	no
1873	-2	M	EST	One	HF OPD appointment first in day	HF MD	10AM-11AM	Appointment at HF OPD alone	2	Tues	46	6.7	0	0	0	no	no
1874	-25	F	CON	One	HF OPD appointment first in day	HF MD	10AM-11AM	Appointment at HF OPD alone	4	Tues	53	7.6	0.36	0	0	yes	no
1875	-21	M	CON	One	HF OPD appointment first in day	HF MD	11AM-12PM	Appointment at HF OPD alone	3	Tues	79	6.7	0.54	0	0	yes	yes
1876	-9	F	CON	One	HF OPD appointment first in day	HF MD	9AM-10AM	Appointment at HF OPD alone	1	Fri	15	12.3	0	9.1	0	no	no
1877	23	F	EST	One	HF OPD appointment first in day	HF APP	11AM-12PM	Appointment at HF OPD alone	2	Tues	75	11.6	0.08	0	0	yes	no
1878	-1	M	EST	Two	HF OPD appointment subsequent in day	HF MD	12PM-1PM	Multiple appointments including HF OPD	2	Wed	68	6.7	0	0	0	no	no
1879	60	F	EST	One	HF OPD appointment first in day	HF MD	1PM-2PM	Appointment at HF OPD alone	2	Fri	35	9.6	0.16	1.2	0.6	yes	no
1880	98	F	EST	One	HF OPD appointment first in day	HF MD	10AM-11AM	Appointment at HF OPD alone	1	Thurs	5	16.6	0.02	2	0.6	no	no
1881	3	M	EST	One	HF OPD appointment first in day	HF MD	2PM-3PM	Appointment at HF OPD alone	2	Wed	68	6.7	0	0	0	no	no
1882	-7	M	EST	One	HF OPD appointment first in day	HF MD	11AM-12PM	Appointment at HF OPD alone	1	Mon	39	5.6	0	5.9	0	no	no
1883	-45	M	EST	Two	HF OPD appointment subsequent in day	HF MD	1PM-2PM	Multiple appointments including HF OPD	1	Thurs	30	15	0.19	1.2	0.8	yes	yes
1884	-54	M	EST	One	HF OPD appointment first in day	HF MD	9AM-10AM	Appointment at HF OPD alone	2	Mon	49	11	0	0	0	yes	no
1885	-10	F	NEW	One	HF OPD appointment first in day	HF MD	2PM-3PM	Appointment at HF OPD alone	1	Tues	19	9.4	0.02	1.2	0.3	no	no
1886	5	M	CON	Three or more	HF OPD appointment subsequent in day	HF MD	12PM-1PM	Multiple appointments including HF OPD	2	Fri	47	6	0.06	0	0	yes	yes
1887	-2	M	EST	One	HF OPD appointment first in day	HF MD	11AM-12PM	Appointment at HF OPD alone	3	Wed	77	10.5	0.21	0	0	yes	no
1888	37	M	EST	Two	HF OPD appointment subsequent in day	HF MD	2PM-3PM	Multiple appointments including HF OPD	2	Mon	68	10.5	0.04	0	0	no	no
1889	-7	M	NEW	Two	HF OPD appointment subsequent in day	HF MD	12PM-1PM	Multiple appointments including HF OPD	3	Tues	78	12.1	0.16	0	0	yes	yes
1890	20	M	EST	One	HF OPD appointment first in day	HF MD	8AM-9AM	Appointment at HF OPD alone	3	Thurs	67	9.6	0	0	0	no	no
1891	-6	F	CON	One	HF OPD appointment first in day	HF MD	12PM-1PM	Appointment at HF OPD alone	1	Tues	19	8.5	0	3.9	0	yes	no
1892	-10	M	EST	One	HF OPD appointment first in day	HF MD	9AM-10AM	Appointment at HF OPD alone	2	Fri	59	5.4	0.13	0	0	yes	yes
1893	-44	F	EST	One	HF OPD appointment first in day	HF MD	12PM-1PM	Appointment at HF OPD alone	4	Wed	63	10.3	0	0	0	no	no
1894	-8	M	EST	One	HF OPD appointment first in day	HF MD	8AM-9AM	Appointment at HF OPD alone	1	Mon	34	8.1	0	0	0	no	no
1895	11	F	EST	One	HF OPD appointment first in day	HF APP	1PM-2PM	Appointment at HF OPD alone	3	Tues	76	5.8	0	0	0	no	no
1896	10	F	CON	One	HF OPD appointment first in day	HF MD	1PM-2PM	Appointment at HF OPD alone	2	Wed	56	8.3	0	0	0	no	no
1897	-20	F	EST	Two	HF OPD appointment subsequent in day	HF MD	9AM-10AM	Multiple appointments including HF OPD	2	Thurs	49	5.4	0	0	0	yes	no
1898	15	F	EST	One	HF OPD appointment first in day	HF MD	2PM-3PM	Appointment at HF OPD alone	3	Wed	67	6.5	0	0	0	yes	no
1899	-39	M	CON	One	HF OPD appointment first in day	HF MD	2PM-3PM	Appointment at HF OPD alone	4	Fri	55	19.5	0.76	0	0	yes	no
1900	-38	M	EST	One	HF OPD appointment first in day	HF MD	1PM-2PM	Appointment at HF OPD alone	4	Wed	64	4.9	0	0	0	no	no
1901	-62	M	NEW	One	HF OPD appointment first in day	HF MD	8AM-9AM	Appointment at HF OPD alone	3	Mon	81	9.4	0.37	0	0	yes	no
1902	123	M	EST	One	HF OPD appointment first in day	HF MD	9AM-10AM	Appointment at HF OPD alone	2	Tues	63	11.9	0	0	0	no	no
1903	-3	F	NEW	One	HF OPD appointment first in day	HF MD	3PM-5PM	Appointment at HF OPD alone	2	Fri	47	6	0.06	0	0	yes	yes
1904	0	M	CON	One	HF OPD appointment first in day	HF MD	2PM-3PM	Appointment at HF OPD alone	4	Mon	38	3.1	0	0	0	yes	yes
1905	56	F	EST	One	HF OPD appointment first in day	HF MD	8AM-9AM	Appointment at HF OPD alone	1	Tues	17	10.3	0	5.1	0	no	yes
1906	-5	M	EST	Two	HF OPD appointment subsequent in day	HF MD	10AM-11AM	Multiple appointments including HF OPD	2	Thurs	73	7.6	0	0	0	yes	no
1907	2	F	EST	One	HF OPD appointment first in day	HF MD	9AM-10AM	Appointment at HF OPD alone	4	Thurs	52	11.4	0.27	0	0	yes	no
1908	-17	M	NEW	One	HF OPD appointment first in day	HF MD	11AM-12PM	Appointment at HF OPD alone	1	Fri	27	11.6	0.02	1.2	0.2	yes	no
1909	-36	F	EST	Three or more	HF OPD appointment subsequent in day	HF MD	1PM-2PM	Multiple appointments including HF OPD	3	Wed	64	5.1	0	0	0	no	no
1910	33	F	EST	One	HF OPD appointment first in day	HF MD	12PM-1PM	Appointment at HF OPD alone	3	Mon	81	9.4	0.37	0	0	yes	no
1911	45	F	EST	One	HF OPD appointment first in day	HF MD	8AM-9AM	Appointment at HF OPD alone	4	Tues	36	9.6	0.49	0	0	yes	no
1912	-45	F	NEW	One	HF OPD appointment first in day	HF MD	2PM-3PM	Appointment at HF OPD alone	4	Wed	42	6	0.08	0	0	yes	no
1913	34	F	EST	Three or more	HF OPD appointment subsequent in day	HF MD	2PM-3PM	Multiple appointments including HF OPD	2	Wed	44	15	0.03	0	0	no	no
1914	-16	M	EST	One	HF OPD appointment first in day	HF MD	11AM-12PM	Appointment at HF OPD alone	1	Thurs	21	15.7	0.02	3.9	0.5	yes	yes
1915	-12	M	EST	One	HF OPD appointment first in day	HF MD	8AM-9AM	Appointment at HF OPD alone	3	Fri	79	9.6	0	0	0	no	no
1916	6	F	CON	One	HF OPD appointment first in day	HF MD	9AM-10AM	Appointment at HF OPD alone	3	Thurs	68	10.3	0	0	0	no	no
1917	-3	M	EST	One	HF OPD appointment first in day	HF MD	12PM-1PM	Appointment at HF OPD alone	1	Fri	28	11.6	0	5.1	0	no	yes
1918	31	M	NEW	One	HF OPD appointment first in day	HF MD	9AM-10AM	Appointment at HF OPD alone	2	Fri	54	11.4	0.06	0	0	yes	no
1919	-9	F	CON	One	HF OPD appointment first in day	HF MD	9AM-10AM	Appointment at HF OPD alone	2	Wed	55	7.6	0	0	0	no	no
1920	-30	F	EST	One	HF OPD appointment first in day	HF MD	8AM-9AM	Appointment at HF OPD alone	2	Fri	69	9.4	0	0	0	yes	yes
1921	-22	F	EST	One	HF OPD appointment first in day	HF MD	10AM-11AM	Appointment at HF OPD alone	1	Wed	41	5.6	0.01	2	0	yes	yes
1922	-35	F	CON	Two	HF OPD appointment subsequent in day	HF MD	2PM-3PM	Multiple appointments including HF OPD	2	Tues	54	4.7	0	0	0	no	no
1923	-15	M	CON	One	HF OPD appointment first in day	HF MD	12PM-1PM	Appointment at HF OPD alone	4	Tues	59	10.3	0	0	0	no	no
1924	-2	M	EST	One	HF OPD appointment first in day	HF MD	1PM-2PM	Appointment at HF OPD alone	3	Wed	69	7.6	0.11	0	0	no	no
1925	-5	M	NEW	Two	HF OPD appointment subsequent in day	HF MD	12PM-1PM	Multiple appointments including HF OPD	2	Fri	52	7.2	0	0	0	no	no
1926	-7	F	EST	One	HF OPD appointment first in day	HF MD	10AM-11AM	Appointment at HF OPD alone	3	Mon	76	6.7	0.87	0	0	yes	no
1927	-4	M	EST	One	HF OPD appointment first in day	HF MD	9AM-10AM	Appointment at HF OPD alone	2	Thurs	68	6.9	0	0	0	yes	no
1928	-13	M	EST	Two	HF OPD appointment subsequent in day	HF MD	12PM-1PM	Multiple appointments including HF OPD	1	Wed	22	9.6	0.02	3.9	0	yes	yes
1929	-34	M	NEW	One	HF OPD appointment first in day	HF MD	7AM-8AM	Appointment at HF OPD alone	2	Fri	35	9.6	0.16	1.2	0.6	yes	no
1930	19	F	EST	Three or more	HF OPD appointment subsequent in day	HF MD	1PM-2PM	Multiple appointments including HF OPD	1	Wed	34	8.1	0	0	0	no	no
1931	17	F	EST	One	HF OPD appointment first in day	HF MD	8AM-9AM	Appointment at HF OPD alone	2	Thurs	74	8.1	0.08	0	0	yes	no
1932	-23	M	EST	Two	HF OPD appointment subsequent in day	HF MD	10AM-11AM	Multiple appointments including HF OPD	3	Fri	72	11	0.03	0	0	no	no
1933	6	F	CON	One	HF OPD appointment first in day	HF MD	2PM-3PM	Appointment at HF OPD alone	4	Tues	53	7.6	0.36	0	0	yes	no
1934	-36	M	EST	One	HF OPD appointment first in day	HF MD	12PM-1PM	Appointment at HF OPD alone	1	Wed	42	11.9	0.01	0	0	no	no
1935	-13	F	CON	One	HF OPD appointment first in day	HF MD	11AM-12PM	Appointment at HF OPD alone	1	Fri	38	21.3	0	3.9	0	no	no
1936	-37	M	EST	One	HF OPD appointment first in day	HF MD	8AM-9AM	Appointment at HF OPD alone	1	Tues	17	10.3	0	5.1	0	no	yes
1937	-48	M	CON	One	HF OPD appointment first in day	HF MD	11AM-12PM	Appointment at HF OPD alone	1	Fri	44	11.4	0.22	0	0	yes	no
1938	0	M	EST	One	HF OPD appointment first in day	HF MD	9AM-10AM	Appointment at HF OPD alone	4	Fri	52	6.9	0	0	0	no	no
1939	48	F	EST	Two	HF OPD appointment subsequent in day	HF MD	12PM-1PM	Multiple appointments including HF OPD	1	Wed	11	18.1	0.02	2	0.6	yes	no
1940	-7	F	EST	One	HF OPD appointment first in day	HF MD	8AM-9AM	Appointment at HF OPD alone	4	Fri	39	13	0.09	0	0	yes	no
1941	14	M	NEW	One	HF OPD appointment first in day	HF MD	9AM-10AM	Appointment at HF OPD alone	1	Tues	17	10.3	0	5.1	0	no	yes
1942	-9	F	EST	One	HF OPD appointment first in day	HF MD	11AM-12PM	Appointment at HF OPD alone	2	Wed	44	15	0.03	0	0	no	no
1943	-63	F	EST	Two	HF OPD appointment subsequent in day	HF MD	1PM-2PM	Multiple appointments including HF OPD	3	Wed	69	4.7	0	0	0	no	no
1944	-46	F	NEW	One	HF OPD appointment first in day	HF MD	12PM-1PM	Appointment at HF OPD alone	1	Mon	19	15.2	0.03	1.2	0.6	yes	no
1945	-18	F	CON	Two	HF OPD appointment subsequent in day	HF MD	1PM-2PM	Multiple appointments including HF OPD	4	Wed	53	6.9	0.03	0	0	no	no
1946	19	M	EST	One	HF OPD appointment first in day	HF MD	9AM-10AM	Appointment at HF OPD alone	1	Tues	17	10.3	0	5.1	0	no	yes
1947	-68	F	CON	One	HF OPD appointment first in day	HF MD	1PM-2PM	Appointment at HF OPD alone	1	Mon	33	7.6	0	1.2	0	yes	yes
1948	-7	M	EST	Two	HF OPD appointment subsequent in day	HF MD	3PM-5PM	Multiple appointments including HF OPD	1	Fri	7	8.7	0	3.9	0	no	no
1949	-8	F	EST	One	HF OPD appointment first in day	HF MD	1PM-2PM	Appointment at HF OPD alone	3	Wed	67	10.7	0	0	0	yes	yes
1950	-13	F	CON	One	HF OPD appointment first in day	HF MD	12PM-1PM	Appointment at HF OPD alone	4	Mon	36	13.9	0.07	1.2	0	no	no
1951	28	M	NEW	Two	HF OPD appointment subsequent in day	HF MD	2PM-3PM	Multiple appointments including HF OPD	4	Fri	52	9.8	0	0	0	no	no
1952	-73	F	CON	One	HF OPD appointment first in day	HF MD	10AM-11AM	Appointment at HF OPD alone	1	Tues	41	7.2	0	0	0	no	no
1953	-11	M	EST	One	HF OPD appointment first in day	HF MD	8AM-9AM	Appointment at HF OPD alone	2	Fri	71	7.6	0	0	0	no	no
1954	-12	M	EST	One	HF OPD appointment first in day	HF MD	9AM-10AM	Appointment at HF OPD alone	2	Thurs	66	4.9	0	0	0	yes	yes
1955	9	F	EST	One	HF OPD appointment first in day	HF MD	3PM-5PM	Appointment at HF OPD alone	3	Mon	75	5.8	0	0	0	no	no
1956	-11	M	EST	One	HF OPD appointment first in day	HF MD	9AM-10AM	Appointment at HF OPD alone	4	Thurs	47	12.3	0	0	0	no	no
1957	-7	F	EST	Three or more	HF OPD appointment subsequent in day	HF MD	9AM-10AM	Multiple appointments including HF OPD	4	Tues	39	8.9	0	0	0	yes	yes
1958	-28	F	NEW	One	HF OPD appointment first in day	HF MD	12PM-1PM	Appointment at HF OPD alone	3	Wed	61	15.2	0.02	0	0	yes	no
1959	-47	F	EST	Two	HF OPD appointment subsequent in day	HF MD	2PM-3PM	Multiple appointments including HF OPD	2	Fri	75	6.5	0	0	0	no	no
1960	-12	M	CON	One	HF OPD appointment first in day	HF MD	12PM-1PM	Appointment at HF OPD alone	4	Wed	56	16.8	0.96	0	0	yes	no
1961	-22	M	EST	Three or more	HF OPD appointment subsequent in day	HF MD	1PM-2PM	Multiple appointments including HF OPD	3	Tues	71	10.5	0.19	0	0	yes	no
1962	-37	F	EST	One	HF OPD appointment first in day	HF MD	9AM-10AM	Appointment at HF OPD alone	1	Mon	33	7.6	0	1.2	0	yes	yes
1963	-38	M	NEW	One	HF OPD appointment first in day	HF MD	1PM-2PM	Appointment at HF OPD alone	1	Wed	9	2.9	0	5.1	0	yes	yes
1964	-35	M	CON	One	HF OPD appointment first in day	HF MD	1PM-2PM	Appointment at HF OPD alone	3	Fri	64	6.5	1.02	0	0	yes	no
1965	51	F	EST	Two	HF OPD appointment subsequent in day	HF MD	10AM-11AM	Multiple appointments including HF OPD	1	Wed	22	9.6	0.02	3.9	0	yes	yes
1966	-6	M	EST	Three or more	HF OPD appointment subsequent in day	HF MD	1PM-2PM	Multiple appointments including HF OPD	1	Thurs	34	16.8	0.1	0	1	yes	no
1967	-30	F	EST	Two	HF OPD appointment subsequent in day	HF MD	9AM-10AM	Multiple appointments including HF OPD	4	Tues	60	2.9	0	0	0	no	no
1968	-23	F	CON	One	HF OPD appointment first in day	HF MD	11AM-12PM	Appointment at HF OPD alone	1	Fri	30	13.6	0.02	0	0.3	yes	yes
1969	22	M	EST	Two	HF OPD appointment subsequent in day	HF MD	12PM-1PM	Multiple appointments including HF OPD	1	Wed	34	8.1	0	0	0	no	no
1970	-20	M	EST	Three or more	HF OPD appointment subsequent in day	HF MD	3PM-5PM	Multiple appointments including HF OPD	2	Mon	49	11	0	0	0	yes	no
1971	-39	M	EST	One	HF OPD appointment first in day	HF MD	12PM-1PM	Appointment at HF OPD alone	1	Mon	49	10.1	0	0	0	no	no
1972	-6	M	EST	One	HF OPD appointment first in day	HF MD	11AM-12PM	Appointment at HF OPD alone	2	Thurs	76	11.2	0	0	0	no	no
1973	-66	F	EST	Two	HF OPD appointment subsequent in day	HF MD	12PM-1PM	Multiple appointments including HF OPD	1	Tues	17	10.3	0	5.1	0	no	yes
1974	0	M	EST	Three or more	HF OPD appointment subsequent in day	HF MD	12PM-1PM	Multiple appointments including HF OPD	2	Mon	49	11	0	0	0	yes	no
1975	1	F	EST	One	HF OPD appointment first in day	HF MD	9AM-10AM	Appointment at HF OPD alone	2	Fri	54	11.4	0.06	0	0	yes	no
1976	22	M	NEW	One	HF OPD appointment first in day	HF MD	12PM-1PM	Appointment at HF OPD alone	3	Wed	79	8.3	0.29	0	0	yes	no
1977	20	F	EST	One	HF OPD appointment first in day	HF MD	8AM-9AM	Appointment at HF OPD alone	2	Wed	44	15	0.03	0	0	no	no
1978	10	F	NEW	One	HF OPD appointment first in day	HF MD	12PM-1PM	Appointment at HF OPD alone	1	Wed	34	21.9	0.09	0	0	yes	no
1979	-111	F	NEW	One	HF OPD appointment first in day	HF MD	12PM-1PM	Appointment at HF OPD alone	1	Mon	21	13	0.04	7.1	0.9	yes	yes
1980	-10	F	EST	One	HF OPD appointment first in day	HF MD	1PM-2PM	Appointment at HF OPD alone	1	Wed	30	6.3	0.21	0	2.4	yes	no
1981	52	M	NEW	One	HF OPD appointment first in day	HF MD	8AM-9AM	Appointment at HF OPD alone	4	Tues	75	13.6	0.09	0	0	yes	no
1982	117	M	EST	Three or more	HF OPD appointment subsequent in day	HF MD	2PM-3PM	Multiple appointments including HF OPD	1	Thurs	41	6.7	0.55	0	0	yes	no
1983	-4	F	CON	One	HF OPD appointment first in day	HF MD	7AM-8AM	Appointment at HF OPD alone	1	Wed	9	2.9	0	5.1	0	yes	yes
1984	-35	F	CON	One	HF OPD appointment first in day	HF MD	1PM-2PM	Appointment at HF OPD alone	2	Thurs	67	6.5	0	0	0	no	no
1985	-65	F	EST	One	HF OPD appointment first in day	HF MD	3PM-5PM	Appointment at HF OPD alone	2	Wed	69	4.7	0	0	0	no	no
1986	-28	M	NEW	One	HF OPD appointment first in day	HF MD	9AM-10AM	Appointment at HF OPD alone	1	Wed	12	13.2	0.03	2	0.8	no	no
1987	-7	M	CON	One	HF OPD appointment first in day	HF MD	8AM-9AM	Appointment at HF OPD alone	3	Fri	78	4.5	0	0	0	no	no
1988	32	M	EST	Three or more	HF OPD appointment subsequent in day	HF MD	2PM-3PM	Multiple appointments including HF OPD	3	Mon	76	5.4	0	0	0	no	no
1989	-29	M	EST	Two	HF OPD appointment subsequent in day	HF MD	12PM-1PM	Multiple appointments including HF OPD	1	Tues	19	9.4	0.02	1.2	0.3	no	no
1990	-10	F	EST	Two	HF OPD appointment subsequent in day	HF MD	1PM-2PM	Multiple appointments including HF OPD	3	Wed	67	6.5	0	0	0	yes	no
1991	-18	M	EST	Two	HF OPD appointment subsequent in day	HF MD	12PM-1PM	Multiple appointments including HF OPD	1	Fri	37	4.5	0	0	0	no	no
1992	-40	M	EST	One	HF OPD appointment first in day	HF MD	10AM-11AM	Appointment at HF OPD alone	2	Fri	59	5.4	0.13	0	0	yes	yes
1993	-21	M	CON	One	HF OPD appointment first in day	HF MD	8AM-9AM	Appointment at HF OPD alone	1	Thurs	58	8.3	0.75	0	0	yes	no
1994	-17	M	CON	One	HF OPD appointment first in day	HF MD	11AM-12PM	Appointment at HF OPD alone	2	Mon	74	9.4	0.78	0	0	yes	no
1995	0	M	NEW	One	HF OPD appointment first in day	HF MD	12PM-1PM	Appointment at HF OPD alone	3	Thurs	61	8.3	0.93	0	0	yes	no
1996	-3	M	EST	One	HF OPD appointment first in day	HF MD	11AM-12PM	Appointment at HF OPD alone	4	Fri	53	20.6	0	0	0	no	no
1997	-51	M	EST	One	HF OPD appointment first in day	HF MD	10AM-11AM	Appointment at HF OPD alone	1	Fri	23	15.2	0.02	1.2	0.2	no	yes
1998	-30	F	EST	Three or more	HF OPD appointment subsequent in day	HF MD	11AM-12PM	Multiple appointments including HF OPD	1	Thurs	27	11	0	2	0	no	no
1999	25	F	EST	One	HF OPD appointment first in day	HF MD	8AM-9AM	Appointment at HF OPD alone	1	Wed	9	2.9	0	5.1	0	yes	yes
[truncated: 4,195 more rows]
